# Supplementary material for: An immune checkpoint score system for prognostic evaluation and adjuvant chemotherapy selection in gastric cancer
Source: Nat Commun. 2020 Dec 11;11:6352. doi: 10.1038/s41467-020-20260-7 (PMC7732987; doi:10.1038/s41467-020-20260-7)
Supplement: Supplementary file 4 — Supplementary Data 1 [file 41467_2020_20260_MOESM4_ESM.xlsx]

## Sheet: 工作表1
number	os	ostime	T	N	M	TNM	Pathological type	HMGB1	nectin2	PDL1	CEACAM1	SIGLEC6	ADENOSINE	CD44	CD155	IDO	vista	FASL	TLR4	SIGLEC13	Galectin-9	TNF	lsectin	CD73	Tim-3	B7M4	PDL2
1	0	47	T3	N1	M0	II	Adenocarcinoma	0	0	0	3	2	3	9	3	2	4	0	0	1	9	0	2	6	0	0	0
2	0	60	T4	N0	M0	II	Adenocarcinoma		6	6	6	2	6	6	6	6	6	0	2	0	6	0	0	2	0	1	0
3	1	8	T4	N3	M0	III	Adenocarcinoma	2	3	3	6	4	6	3	6	6	3	1	6	1	6	0	0	1	0	6	0
4	1	21	T4	N3	M0	III	Adenocarcinoma	6	9	9	9	3	6	9	9	0	0	6	6	3	3	0	0	6	0	1	0
5	0	60	T3	N3	M0	III	Adenocarcinoma	3	2	2	9	3	6	3	6	1	2	6	3	6	4	0	0	1	0	3	0
6	0	58	T4	N0	M0	II	Adenocarcinoma	0			1	1						1	2	1	2	0	0	2	0
7	0	58	T4	N2	M0	III	Adenocarcinoma	2	3	0	4	3	6	1	9	0	2	6	4		6	0			2	0	0
8	0	60	T4	N2	M0	III	Adenocarcinoma	3	2	0	4	3	2	3	6	0	4	2	1	6	9	0	1	6	3	1	0
9	0	59	T3	N3	M0	III	Adenocarcinoma	4	2	3	6	3	3	3	9	2	6	2	6	6	9	0	0	6	2	4	0
10	1	9	T4	N2	M0	III	Adenocarcinoma															0			3	1	0
11	0	60	T1	N3	M0	II	Adenocarcinoma	6	6	0	6	6	3	6	6	0	0	4	3	9	9	0	6	3	0	0	0
12	1	51	T2	N1	M0	II	Adenocarcinoma	4	4	0	4	9	6	6	6	0	3	6	6	9	6	0		3	0	0	0
13	0	59	T3	N3	M0	III	Adenocarcinoma	6	2	0	2	6	0	3	6	0	2	6	6	6	6	0	1	9	2	6	1
14	0	57	T3	N3	M0	III	Adenocarcinoma		2	0	1	1	1	3	4	0	6	0	0	1	6	0	0	0	0	0	0
15	0	61.4	T4	N1	M0	III	Adenocarcinoma		3	0	6	3	2	2	6	0	6	0	1		6				2	6	0
16	2	59	T3	N0	M0	II	Adenocarcinoma	9	6	2	1	3	4	2	2	0	2	1	9	6	4	0	0	3	0	6	0
17	0	59	T3	N0	M0	II	Adenocarcinoma	3	2	0	2	6	3	3	6	0	4	6	6	3	6	0	3	9	6	2	0
18	2	59	T2	N1	M0	II	Adenocarcinoma	1	2	0	0	2		3	1			0	0	1		0	0	9	0	0	0
19	1	45	T4	N2	M0	III	Adenocarcinoma	6	3	0	4	6	6	3	6	0	0	6	6	6	2	0	0	2	0	0	0
20	0	45	T3	N1	M0	II	Adenocarcinoma	1	2	0				3	6	0		1	2	1		0	0	1	0	0	0
21	0	45	T4	N3	M0	III	Adenocarcinoma	6	3	0	6	6	3	3	6	0	0	6	3	6	6	0	4	2	4	0	0
22	0	58	T4	N0	M0	II	Adenocarcinoma	9	2	0	2	6	6	1	6	0	2	6	6	9	1	0	2	9	6	9	0
23	1	42	T3	N3	M0	III	Adenocarcinoma	3	2	0				3	6			0	6	1		0	3	9	0
24	0	58	T2	N3	M0	III	Adenocarcinoma	9	2	2	6	6	6	3	6	2	2	6	3	9	9	0	9	6	3	0	0
25	0	56	T3	N2	M0	III	Adenocarcinoma	3	2	1	2	6	1	3	6	0	2	6	6	9	6	0	2	6	4	0	0
26	0	56	T4	N2	M0	III	Adenocarcinoma	3	2	0	2	3	1	3	6	0	0	3	4	6	6	0	6	3	0	0	0
27	1	32.9	T4	N3	M0	III	Adenocarcinoma	2	6	0	6	3	6	6	9	2	4	3	6	4	3	0	1	2	3	0	0
28	0	59.3	T2	N3	M0	III	Adenocarcinoma	2	2	2	6	6	6	3	6	2	4	0	6	4	6	0	1	2	3	1	0
29	0	57	T3	N1	M0	II	Adenocarcinoma	2	1	1	6	3	6	2	3	6	2	3	6	6	9	0	0	2	0	1	0
30	0	56	T4	N1	M0	III	Adenocarcinoma		1	0	4	1	6	3	6	0	1	0	2		4	0			0	6	0
31	0	39	T3	N2	M0	II	Adenocarcinoma	6		0	2	6	2	0	3	9	4	6	3	6	6	0	0	2	6
32	2	43	T4	N3	M0	III	Adenocarcinoma	6	6	0	4	3	6	6	6	2	0	6	6	6	3	0	0	2	3	1	0
33	0	55	T3	N1	M0	II	Adenocarcinoma	3		0				0				0		0		0	0	0	0	0	0
34	1	26	T3	N3	M0	III	Adenocarcinoma	4	6	4	4	3	6	9	9	4	9	3	6	6	2	0	0	3	3	2	0
35	1	14	T4	N3	M0	III	Adenocarcinoma	6	4	0	6	6	6	6	6	2	4	6	6	6	4	0	2	9	0	3	0
36	1	12	T4	N3	M0	III	Adenocarcinoma				6				9				0		4	0			1	3	0
37	0	54	T2	N2	M0	II	Adenocarcinoma	6	6	0	3	6	6	9	9	0	0	6	6	9	6	0	0	6	1	2	0
38	2	14	T3	N0	M0	II	Adenocarcinoma				2		4		6	2	1	6	0		6	0			2	0	0
39	2	23	T4	N3	M0	III	Adenocarcinoma	6		0	2	6	6	0	4	0	0	6	6		6	0	0		0	0	0
40	1	13	T3	N2	M0	III	Adenocarcinoma	6	6	0	2	3	6	6	9	0	6	6	3	3	3	0	0	2	3	0	0
41	0	54	T3	N1	M0	II	Adenocarcinoma	2	2	0	6	3	3	3	3	0	6	0	3	0	2	0	0	1	0	0	0
42	2	54	T3	N3	M0	III	Adenocarcinoma		6	0	1	1	6	6	6	0	4	3	6	0	6	0	0	9	0	0	0
43	1	23	T4	N3	M0	III	Adenocarcinoma	9	6	0	2	6	6	6	6	0	4	6	6	6	6	0	0	9	0	0	0
44	2	54	T2	N0	M0	I	Adenocarcinoma			0				0				0	0	0		0	0	0	0	0	0
45	0	54	T4	N2	M0	III	Adenocarcinoma	4				6		0				6	6	9		0	0	9	0	0	0
46	0	55.4	T4	N3	M0	III	Adenocarcinoma	1		0	2	3		0	3	2		2	0	6	6	0		2	0	0	0
47	2	12	T4	N2	M0	III	Adenocarcinoma	6	6	6	6	6	6	6	6	9	4	2	6	6	6	0	3	6	4	0	0
48	0	52	T2	N0	M0	I	Adenocarcinoma	2	4	0	6	6	6	6	9	0	3	6	6	9	2	0	3	9	2	0	0
49	1	6	T4	N2	M0	III	Adenocarcinoma														3	0				1	0
50	1	23	T4	N3	M0	III	Adenocarcinoma	3	6	3	6	6	6	6	6	4	2	6	6	6	3	0	2	6	4	0	0
51	1	30	T2	N3	M0	III	Adenocarcinoma	3	9	0	6	1	6	3	9	0	4	1	0		2	0			1	6	0
52	1	3	T3	N3	M0	III	Adenocarcinoma		3	1	4	1	2	3	3	2	6	0	0	1	6	0	0	2	0	2	0
53	0	52	T3	N2	M0	III	Adenocarcinoma	1	4	0	2	4	6	6	6	2	6	6	4	3	6	0	0	9	3	2	0
54	1	46	T4	N3	M1	IV	Adenocarcinoma				1				2						2	0			1	0	0
55	1	41	T3	N3	M0	III	Adenocarcinoma	2	2	0	6		4	1	6	0	0	0	4		6	0			1	3	0
56	2	41	T3	N0	M0	II	Adenocarcinoma	6	9	0	6	6	3	9	9	0	0	6	3	6	2	0	0	9	2	3	0
57	1	7	T3	N3	M0	III	non Adenocarcinoma		4	0	4		6	2	3	0	6	0	1		2	0			1	2	0
58	0	50	T3	N1	M0	II	Adenocarcinoma	3		0	3	3	6	0	3	0	3	6	6	9	6	0	0	2	0	0	0
59	0	50	T4	N1	M0	III	Adenocarcinoma	9	6	0	6	6	6	6	6	0	2	1	6	6	6	0	1	1	1	0	0
60	0	52	T4	N2	M0	III	Adenocarcinoma	9	9	2	6	6	6	9	9	9	3	6	6	6	9	0	1	4	3	0	0
61	0	50	T4	N1	M0	III	Adenocarcinoma	1	3	0	6	4	6	3	6	3	1	0	6		4	0	0	2	0	0	0
62	1	2	T3	N1	M0	II	Adenocarcinoma	9	9	0	6	6	6	9	9	2	2	6	4	6	9	0	0	9	0	0	0
63	0	52	T4	N2	M0	III	Adenocarcinoma	4	2	0	3	6	6	3	3	0	3	4	6	6	6	0	0	6	1	3	0
64	1	23	T4	N3	M0	III	Adenocarcinoma	6	3	0	2	6	6	3	3	2	6	6	4	6	6	0	0	1	0	2	0
65	0	50	T3	N0	M0	II	Adenocarcinoma			0	1	6	2	0	3	1	0	0	0		6	0			1	0	0
66	0	51	T2	N2	M0	II	Adenocarcinoma	1	3	0	2	4	4	3	3	0	2	6	4	3	6	6	2	1	4	0	0
67	0	53.8	T3	N2	M0	III	Adenocarcinoma	2	6	0	3	3	6	6	6	0	4	2	2	2	4	0	0	3	0	0	3
68	2	52	T4	N3	M0	III	Adenocarcinoma	6	6	0	6	6	6	6	3	0	3	3	6	3	6	0	0	4	3	0	0
69	0	52	T1	N0	M0	I	Adenocarcinoma	2	2	0	1	6	6	3	3	0	6	4	6	3	4	6		2	6	6	0
70	0	52	T4	N0	M0	II	Adenocarcinoma	2	4	0	9	6	6	6	9	6	6	2	6	3	6	0	0	9	6	0	0
71	1	8	T4	N3	M0	III	Adenocarcinoma	9	9	3	9	6	6	9	9	2	6	6	6	6	2	0	1	6	0	0	0
72	1	29	T3	N2	M0	III	Adenocarcinoma	6	4	0	6	4	4	6	4	2	4	0	1	2	6	0	0	3	0	6	0
73	1	10	T4	N3	M1	IV	Adenocarcinoma	1	2	0				3	3			0	0	1		0	0	2	0	0	0
74	1	19	T4	N2	M0	III	Adenocarcinoma	9	9	0	9	6	6	9	6	0	6	6	6	6	1	0	0	2	0	6	0
75	0	51	T3	N3	M0	III	Adenocarcinoma	3	2	0	2	6	6	3	6	1	0	6	3	6	4	0	0	6	1	0	0
76	2	43	T3	N1	M0	II	Adenocarcinoma	4	2	1	6	6	6	6	3	6	2	0	6	6	6	0	1	2	0	0	0
77	0	51	T4	N2	M0	III	Adenocarcinoma		3	0	4	2	1	3	6	2	2	0	2	2	6	0	0	2	0	0	0
78	1	50	T3	N1	M0	II	Adenocarcinoma		9	0	6		3	3	6	9	2				6	0			0	0	0
79	0	50	T3	N1	M0	II	Adenocarcinoma		2	0	6	2	1	3	3	0	6	1	6	2	2	0	0	1	0	0	0
80	1	36	T3	N2	M0	III	Adenocarcinoma	6	9	0	9	6	6	6	6	0	6	3	0		2	0			0	6	0
81	0	37	T3	N3	M0	III	Adenocarcinoma		2	0	1	1	6	2	3		3	6	2	6	2	0	0	2	0	0	0
82	0	23	T4	N3	M0	III	Adenocarcinoma	6	3	0	2		6	3	6	0		1	1	9	6	0	0	3	0	0	0
83	0	39	T3	N3	M0	III	Adenocarcinoma	3	2	0	1	3	4	6	6	1	6	2	4	1	6	0	1	9	2	0	6
84	1	21	T4	N3	M0	III	Adenocarcinoma	4	3	0	3	6	6	3	9	0	3	6	6	9	2	0	2	2	0	3	0
85	0	39	T3	N3	M0	III	Adenocarcinoma	1	6	0	1	2	6	6	6	2	6	1	6	1	6	0	0	2	0	0	0
86	0	34	T4	N3	M0	III	Adenocarcinoma							0					0	0		0	0	2	0	0	0
87	0	34	T4	N3	M0	III	Adenocarcinoma		2	0	1	6	2	6	6	2	0	6	6	9	6	0	4	2	3	0	0
88	0	34	T3	N2	M0	III	Adenocarcinoma	6	6	0	3	6	6	6	9	0	6	6	6	6	6	0	0	2	0	0	0
89	1	13	T4	N3	M1	IV	Adenocarcinoma		6	0	2		6	6	6	0	4				2	0			0	1	0
90	0	25	T3	N1	M0	II	Adenocarcinoma	9	1	0	3	6	3	3	9	2	0	9	3	3	2	0	0	9	0	0	0
91	1	11	T4	N1	M0	III	Adenocarcinoma		9		9		3	3	9	0	1		0		1	0				0	0
92	1	5	T4	N3	M0	III	Adenocarcinoma	4	6	4	6	6	9	6	6	2	1	6	4	6	6	0	0	9	4	0	0
93	1	17	T4	N3	M0	III	Adenocarcinoma	9	4	0	6	6	6	6	4	2	6	6	6	6	6	0	0	1	0	0	0
94	1	6	T4	N2	M1	IV	Adenocarcinoma	6	6	0	6	9	6	9	6	0	6	6	6	9	6	0	0	3	2	6	0
95	0	35.5	T1	N2	M0	I	Adenocarcinoma	0	3	0	1	2	6	1	6	0	0	6	2	3	4	0			0	0	0
96	2	26	T4	N3	M0	III	Adenocarcinoma		2	0	1	6	6	2	6	0	0	6	0		6	0			0	0	0
97	1	21	T4	N3	M0	III	Adenocarcinoma	2	9	4	6	6	6	9	9	9	4	2	6	3	9	0	0	6	6	0	0
98	0	37.97	T3	N3	M0	III	Adenocarcinoma															0				4	0
99	0	33	T4	N2	M0	III	Adenocarcinoma	3	2	0	1	6	6	3	3	0	0	6	6	6	6	0	1	3	6	0	4
100	0	35.3	T2	N1	M0	II	non Adenocarcinoma		2	0		2		0	1	0	1		0		2	0			0	6	0
101	0	32	T3	N2	M0	III	Adenocarcinoma	3	2	0	2	6	1	3	6	1	3	6	1	6	9	0		3	0	0	0
102	0	33	T3	N1	M0	II	Adenocarcinoma	3	6	0	1	6	6	6	3	0	4		6	3	6	0	0	3	0	0	0
103	1	28	T4	N2	M0	III	Adenocarcinoma	9	9	0	9	6	6	9	6	1	0	6	6	6	6	0	0	6	0	0	0
104	0	37	T3	N0	M0	II	Adenocarcinoma								2							0				0	0
105	1	9	T4	N3	M0	III	Adenocarcinoma	6	4	4	3	6	6	6	3	6	2	6	6	9	6	0	9	3	6	0	0
106	0	32	T1	N2	M0	II	Adenocarcinoma	4	4	0	2	3	6	4	6	0	1	0	4	3	6	0		4	0	0	0
107	0	37.77	T3	N2	M0	III	Adenocarcinoma		1	0	2	3		3	2	1	6	0	1	1	6	0		9	0	0	0
108	1	21	T4	N2	M0	III	Adenocarcinoma	6	6	0	6	6	6	6	6	2	6	6	6	9	4	0	0	6	3	6	0
109	0	34	T3	N2	M0	III	Adenocarcinoma	6	6	4	3	6	6	9	6	6	9	6	6	6	6	0	0	6	6	4	0
110	0	33	T2	N2	M0	II	Adenocarcinoma		3	0	2	6	2	3	6	3	0	6	6	6	6	0		2	0
111	2	36	T3	N0	M0	II	Adenocarcinoma	9	9	0	9	6	6	9	9	4	0	6	6	6	6	0	0	6	2	0	4
112	0	34	T3	N0	M0	II	non Adenocarcinoma	4	2	6	3	6	6	3	6	9	4	6	6	6	9	3	0	3	6	0	4
113	0	33	T4	N2	M0	III	Adenocarcinoma		2	0				0				0	0	0		0	0	0	0	0	0
114	1	28	T4	N3	M1	IV	Adenocarcinoma	6	2	0	4	6		3	4	0	2	6	6	9	2	0	2	6	0	0	0
115	1	27	T3	N2	M0	III	Adenocarcinoma	2	6	0	2	6	2	6	6	0	2	0	2	1	6	0	0	2	0	0	0
116	1	6	T4	N3	M0	III	Adenocarcinoma	2	6	0	6	6	6	6	6	6	6		4	6	6	0	0	9	0	3	0
117	0	33	T3	N2	M0	III	Adenocarcinoma	9	2	0	3	6	6	6	9	0	0	6	6	6	4	0	2	6	0	6	0
118	0	34.6	T2	N2	M0	II	Adenocarcinoma	4	4	0	1	3	6	6	6	0	2	3	6	3	9	0	3	9	0	0	0
119	0	33	T2	N0	M0	I	Adenocarcinoma	6	2	0	2	6	6	3	6	0	6	6	6	9	6	0	4	6	2	0	0
120	2	25	T4	N3	M0	III	Adenocarcinoma	6	2	0	6	6	6	6	9	0	1	6	6	6	6	0	4	3	0	6	6
121	0	32	T3	N2	M0	III	Adenocarcinoma	3	2	2	6	3	6	6	6	2	6	2	6	2	9	0	0	6	0	0	0
122	0	34.5	T3	N2	M0	III	Adenocarcinoma				2			0	0						6	0				6	0
123	1	19	T4	N2	M0	III	Adenocarcinoma	9	6	0	1	6	6	6	1	0	0	6	6	9	2	0	2	3	0	1	0
124	2	56.4	T1	N1	M0	I	Adenocarcinoma	3	9	0	6	3	4	6	6	0	4	6	6	6	6	0	2	6	4	6	2
																										0	0
																										0	0
																										3	0
																										0	0
																										0	0
																										0	0
																										3	0
																										0	0
																										0	2
																										0	0
																										0	0
																										0	0
																										4	0
																										0	0
																										0	0
