# Supplementary material for: An immune checkpoint score system for prognostic evaluation and adjuvant chemotherapy selection in gastric cancer
Source: Nat Commun. 2020 Dec 11;11:6352. doi: 10.1038/s41467-020-20260-7 (PMC7732987; doi:10.1038/s41467-020-20260-7)
Supplement: Supplementary file 5 — Supplementary Data 2 [file 41467_2020_20260_MOESM5_ESM.xlsx]

## Sheet: 工作表1
Number	ostime	os	cd44	cd155	hmgb1	nectin2	ceacam1	siglec6	adenosine	Signatute	T	N	M	TNM	Chemotherapy	PNI	Resection type	tumor size (mm)	Pathological type	Number of lymph node examined	MSI status	EBV status	CD45	cd3 ct	cd3 im	cd8 ct	cd8 im	TIL
1	85	0	2	9	0	9	9	3	9	1.43293	2	N1	M0	II	No	40.15	Part gastrectomy	60	mix	25	MSI-L/MSS	positive	2	1	1	0	1	3
2	21	1	6	6	6	9	9	6	9	1.89279	3	N3	M0	III	No	43.4	Total gastrectomy	50	Adenocarcinoma	28	MSI-L/MSS	negative	3	0	0	0	0	0
3	24	2	6	9	4	9	9	6	9	1.99664	3	N1	M0	II	No	42.1	Total gastrectomy	50	Adenocarcinoma	19	MSI-H	negative	1	0	0	0	0	0
4	97	0	6	6	6	9	6	6	9	1.56411	2	N2	M0	II	No	40.65	Total gastrectomy	40	Adenocarcinoma	42	MSI-L/MSS	negative	3	1	1	1	1	4
5	96	0	3	4	4	1	4	4	6	1.01358	1	N1	M0	I	No	50.05	Total gastrectomy	10	Adenocarcinoma	30	MSI-L/MSS	negative	2	0	1	0	1	2
6	96	0	6	6	4	3	9	6	6	2.01701	2	N1	M0	II	No	46.95	Part gastrectomy	40	Adenocarcinoma	26	MSI-L/MSS	negative	1	1	1	0	0	2
7	96	0	3	0	4	1	3	9	9	0.93055	1	N1	M0	I	No	53.75	Part gastrectomy	10	Adenocarcinoma	31	MSI-L/MSS	negative	0	0	1	0	0	1
8	49	1	9	4	4	4	6	6	4	1.97849	1	N1	M0	I	No	48	Part gastrectomy	25	Adenocarcinoma	33	MSI-L/MSS	negative	3	0	0	0	0	0
9	33	1	3	9	4	6	9	9	6	1.77263	4	N2	M0	III	No	45.4	Total gastrectomy	70	Adenocarcinoma	4	MSI-L/MSS	negative	3	0	0	0	0	0
10	102.4	0	9	1	3	2	0	2	3	1.15072	3	N3	M0	III	No	39.45	Part gastrectomy	40	Adenocarcinoma	36	MSI-L/MSS	negative	1	0	0	0	0	0
11	8	1	4	9	6	9	9	9	6	1.82885	4	N2	M0	III	No	44.8	Total gastrectomy	40	mix	17	MSI-L/MSS	negative	1	0	0	0	0	0
12	27	1	9	2	2	4	6	9	6	2.01758	4	N3	M0	III	No	40.2	Total gastrectomy	70	Adenocarcinoma	24	MSI-L/MSS	negative	3	1	1	1	1	4
13	39	1	3	9	2	6	0	6	9	0.70696	4	N3	M0	III	No	43.05	Total gastrectomy	100	Adenocarcinoma	48	MSI-L/MSS	negative	2	1	1	0	1	3
14	18	1	3	9	6	9	9	9	6	1.70514	3	N1	M0	II	No	41.95	Total gastrectomy	70	Adenocarcinoma	30	MSI-L/MSS	negative	2	0	1	0	1	2
15	44	2	9	6	4	9	9	9	6	2.36507	4	N3	M0	III	No	42.95	Total gastrectomy	40	Adenocarcinoma	39	MSI-L/MSS	negative	3	1	1	0	1	3
16	68	1	9	6	6	6	6	9	9	2.08236	4	N3	M0	III	Yes	51.9	Total gastrectomy	90	non Adenocarcinoma	35	MSI-L/MSS	negative	3	1	0	1	1	3
17	95	0	3	1	4	6	3	6	6	0.77664	1	N1	M0	I	No	47.4	Part gastrectomy	20	Adenocarcinoma	13	MSI-L/MSS	negative	2	0	1	0	0	1
18	96	0	9	2	2	2	6	6	4	1.96501	1	N1	M0	I	No	49.25	Part gastrectomy	40	Adenocarcinoma	26	MSI-L/MSS	negative	2	1	1	1	1	4
19	8	1	3	9	4	9	9	6	6	1.62551	4	N3	M0	III	No	40.4	Total gastrectomy	100	mix	33	MSI-L/MSS	negative	0	0	0	0	0	0
20	22	1	6	6	4	3	0	6	9	1.03097	4	N3	M0	III	No	45.4	Total gastrectomy	80	Adenocarcinoma	35	MSI-H	negative	3	1	1	1	1	4
21	7	1	0	1	4	6	6	6	6	0.73419	3	N3	M0	III	No	38.5	Part gastrectomy	60	Adenocarcinoma	21	MSI-L/MSS	negative	0	0	0	0	0	0
22	94	0	3	1	4	1	3	6	9	0.87119	4	N2	M0	III	No	51.35	Part gastrectomy	60	non Adenocarcinoma	27	MSI-H	negative	1	0	0	1	1	2
23	96	0	3	9	4	4	6	9	9	1.48177	1	N1	M0	I	No	40.7	Total gastrectomy	100	Adenocarcinoma	39	MSI-L/MSS	negative	1	0	1	0	0	1
24	97	0	6	3	3	2	0	6	9	0.96217	2	N1	M0	II	No	57.45	Part gastrectomy	40	Adenocarcinoma	32	MSI-H	negative	3	1	0	1	1	3
25	19	1	4	6	4	4	6	6	9	1.422	4	N3	M0	III	No	43.15	Total gastrectomy	60	Adenocarcinoma	47	MSI-L/MSS	negative	1	0	0	0	0	0
26	94	0	3	1	4	2	3	6	6	0.85228	1	N1	M0	I	No	57.8	Part gastrectomy	20	Adenocarcinoma	28	MSI-H	negative	0	0	0	0	0	0
27	94	0	1	0	2	6	2	6	6	0.39939	3	N3	M0	III	No	52.65	Part gastrectomy	50	Adenocarcinoma	40	MSI-L/MSS	negative	2	0	1	0	1	2
28	12	1	6	9	9	9	6	6	6	1.64106	2	N3	M0	III	No	53	Total gastrectomy	30	Adenocarcinoma	32	MSI-L/MSS	negative	2	1	1	0	1	3
29	28	1	6	9	6	2	6	9	6	1.87996	3	N3	M0	III	No	43.45	Total gastrectomy	70	Adenocarcinoma	45	MSI-H	negative	3	1	1	1	1	4
30	25	1	9	2	4	6	3	6	6	1.54993	3	N3	M0	III	No	38.4	Part gastrectomy	40	Adenocarcinoma	23	MSI-L/MSS	negative	3	0	1	0	0	1
31	1	2	6	0	2	6	9	3	6	1.69447	3	N1	M0	II	No	45.55	Part gastrectomy	40	Adenocarcinoma	37	MSI-L/MSS	negative	1	0	0	1	1	2
32	97.7	0	0	9	9	9	3	6	6	0.57012	3	N1	M0	II	No	49.25	Total gastrectomy	60	Adenocarcinoma	46	MSI-L/MSS	negative	3	1	1	0	1	3
33	95	0	6	6	6	6	6	3	3	1.53045	1	N1	M0	I	No	53.3	Total gastrectomy	40	Adenocarcinoma	22	MSI-L/MSS	negative	2	0	1	0	0	1
34	48	1	9	0	4	2	0	3	6	1.14444	1	N1	M0	I	No	48.8	Part gastrectomy	15	Adenocarcinoma	22	MSI-H	negative	2	0	1	0	1	2
35	93	0	3	6	9	9	3	6	3	0.84816	3	N1	M0	II	No	37.35	Part gastrectomy	60	Adenocarcinoma	32	MSI-H	negative	1	1	1	0	0	2
36	15	1	9	0	4	6	6	4	6	1.75629	4	N3	M0	III	No	53.05	Total gastrectomy	100	mix	18	MSI-L/MSS	negative	2	1	1	1	1	4
37	32	1	6	1	4	3	6	6	6	1.53318	4	N3	M0	III	No	48.95	Total gastrectomy	40	mix	35	MSI-L/MSS	negative	3	0	0	0	0	0
38	83	1	2	0	4	4	6	6	3	0.9884	2	N1	M0	II	No	52.5	Part gastrectomy	30	Adenocarcinoma	57	MSI-H	negative	2	0	0	0	0	0
39	81	0	3	3	4	9	6	3	6	1.02026	1	N1	M0	I	No	59.85	Total gastrectomy	10	mix	16	MSI-L/MSS	negative	2	1	1	0	0	2
40	28	1	4	6	4	6	9	6	3	1.71286	4	N3	M0	III	No	44.1	Total gastrectomy	100	Adenocarcinoma	40	MSI-L/MSS	negative	3	1	1	0	0	2
41	28	1	3	9	3	9	9	9	9	1.72128	4	N1	M0	III	No	43	Part gastrectomy	70	Adenocarcinoma	24	MSI-L/MSS	negative	1	0	0	0	0	0
42	93	0	6	3	2	9	6	6	2	1.49254	2	N2	M0	II	No	50.05	Part gastrectomy	40	Adenocarcinoma	55	MSI-H	negative	3	1	1	1	1	4
43	11	1	3	0	6	3	4	6	6	0.90114	4	N3	M0	III	No	41.2	Total gastrectomy	120	Adenocarcinoma	40	MSI-L/MSS	negative	2	0	0	1	0	1
44	18	1	9	3	4	4	6	3	6	1.85707	3	N1	M0	II	Yes	58.85	Total gastrectomy	70	Adenocarcinoma	23	MSI-L/MSS	negative	1	0	0	0	0	0
45	92	0	3	1	2	6	3	1	2	0.63675	1	N1	M0	I	No	47.3	Part gastrectomy	20	Adenocarcinoma	29	MSI-L/MSS	negative	2	0	1	0	0	1
46	6	1	9	6	6	6	3	6	6	1.66329	4	N3	M0	II	No	48.9	Total gastrectomy	60	Adenocarcinoma	37	MSI-L/MSS	negative	3	1	1	1	1	4
47	95	0	3	4	0	9	9	6	6	1.49188	3	N2	M0	III	No	47.25	Part gastrectomy	40	Adenocarcinoma	44	MSI-L/MSS	negative	2	1	1	1	1	4
48	95	0	2	9	2	9	6	3	3	1.09349	4	N1	M0	II	No	49.65	Total gastrectomy	40	Adenocarcinoma	25	MSI-L/MSS	negative	1	0	0	0	0	0
49	94	0	3	1	1	9	0	3	3	0.31698	1	N1	M0	I	No	46.75	Part gastrectomy	10	Adenocarcinoma	28	MSI-H	negative	1	0	0	0	0	0
50	94	0	3	0	1	6	3	2	6	0.64123	4	N3	M0	III	No	53.45	Total gastrectomy	80	non Adenocarcinoma	32	MSI-L/MSS	negative	2	0	1	0	1	2
51	94	0	3	6	1	9	9	3	3	1.45817	3	N1	M0	II	Yes	53.2	Part gastrectomy	60	Adenocarcinoma	44	MSI-L/MSS	negative	3	1	1	1	1	4
52	92	0	6	6	2	3	6	2	6	1.57857	4	N2	M0	III	No	54.6	Total gastrectomy	40	Adenocarcinoma	33	MSI-H	negative	3	1	1	0	0	2
53	34	1	4	2	4	6	9	0	2	1.40796	4	N3	M0	III	No	55.4	Part gastrectomy	40	Adenocarcinoma	24	MSI-L/MSS	negative	1	0	0	0	0	0
54	92	0	3	2	1	2	0	6	6	0.57077	1	N1	M0	I	No	54.2	Part gastrectomy	20	Adenocarcinoma	19	MSI-L/MSS	negative	2	1	0	1	1	3
55	31	1	9	0	6	3	2	6	4	1.42428	3	N3	M0	III	No	50.6	Part gastrectomy	50	Adenocarcinoma	37	MSI-H	negative	2	0	1	0	1	2
56	93	0	3	0	2	1	0	2	4	0.40172	1	N1	M0	I	No	55.4	Part gastrectomy	40	Adenocarcinoma	17	MSI-L/MSS	negative	2	0	1	0	0	1
57	25	1	6	9	6	9	9	9	1	2.07627	4	N3	M0	III	No	45.65	Total gastrectomy	60	Adenocarcinoma	37	MSI-L/MSS	negative	1	0	1	0	1	2
58	92	0	3	9	4	6	9	0	1	1.50146	3	N2	M0	III	No	53.95	Total gastrectomy	50	Adenocarcinoma	25	MSI-L/MSS	negative	2	1	1	0	0	2
59	15	1	9	9	2	9	9	2	4	2.25801	3	N3	M0	III	No	43.2	Total gastrectomy	100	Adenocarcinoma	23	MSI-L/MSS	negative	2	1	1	1	1	4
60	94	0	3	6	6	9	9	3	2	1.43127	2	N1	M0	I	No	39.55	Total gastrectomy	50	Adenocarcinoma	42	MSI-H	negative	2	0	0	0	0	0
61	93	0	3	3	2	6	6	6	6	1.17814	4	N1	M0	III	No	37.45	Part gastrectomy	70	mix	27	MSI-H	negative	2	1	1	0	1	3
62	91	0	3	0	4	2	0	3	1	0.40218	1	N1	M0	I	No	49.45	Part gastrectomy	20	Adenocarcinoma	17	MSI-L/MSS	negative	0	0	0	0	0	0
63	95.3	0	3	0	6	1	6	0	6	0.9773	3	N1	M0	II	No	57.2	Part gastrectomy	20	Adenocarcinoma	35	MSI-H	negative	2	0	1	0	1	2
64	92	0	3	9	2	9	9	6	2	1.63627	4	N1	M0	II	No	35.85	Total gastrectomy	40	Adenocarcinoma	30	MSI-L/MSS	negative	3	1	1	1	1	4
65	6	1	3	3	2	9	2	6	6	0.68317	4	N3	M0	III	No	42.55	Part gastrectomy	50	Adenocarcinoma	19	MSI-L/MSS	negative	2	1	1	0	1	3
66	10	1	0	3	6	9	9	6	2	1.05744	3	N3	M0	III	No	33.95	Part gastrectomy	70	Adenocarcinoma	38	MSI-H	negative	3	1	1	1	0	3
67	28	1	6	1	2	6	6	6	2	1.48721	3	N3	M0	III	No	48.55	Part gastrectomy	60	Adenocarcinoma	31	MSI-L/MSS	negative	1	0	0	0	0	0
68	36	1	4	4	6	9	9	6	2	1.58331	3	N1	M0	II	No	44.7	Total gastrectomy	40	Adenocarcinoma	36	MSI-H	negative	2	1	1	1	1	4
69	90	0	9	6	4	6	9	6	4	2.33141	4	N2	M0	III	No	60.2	Part gastrectomy	50	mix	42	MSI-L/MSS	negative	2	0	0	0	0	0
70	90	0	9	2	1	9	4	6	9	1.6189	4	N1	M0	II	Yes	32.15	Total gastrectomy	20	Adenocarcinoma	31	MSI-L/MSS	negative	3	1	1	1	1	4
71	91	0	3	3	2	2	6	0	2	1.073	4	N1	M0	II	No	49.5	Total gastrectomy	60	Adenocarcinoma	55	MSI-L/MSS	negative	1	1	1	0	1	3
72	20	1	3	3	2	9	9	9	4	1.54048	3	N2	M0	III	No	52.05	Part gastrectomy	30	Adenocarcinoma	19	MSI-L/MSS	negative	2	1	1	1	1	4
73	94.6	0	6	2	3	9	6	9	9	1.54652	3	N1	M0	II	No	40	Total gastrectomy	30	Adenocarcinoma	25	MSI-L/MSS	negative	3	1	1	1	1	4
74	87	0	3	2	4	2	1	9	9	0.75458	3	N3	M0	III	No	51.6	Part gastrectomy	40	mix	25	MSI-L/MSS	negative	1	0	1	0	1	2
75	21	1	3	9	4	6	9	6	6	1.68224	3	N3	M0	III	No	40.55	Total gastrectomy	60	Adenocarcinoma	34	MSI-L/MSS	negative	1	1	0	0	0	1
76	2	1	6	6	4	6	0	9	4	1.06463	4	N3	M0	III	No	47.25	Total gastrectomy	40	Adenocarcinoma	31	MSI-H	negative	3	0	1	0	1	2
77	42	1	3	2	4	2	6	0	6	1.03121	3	N3	M0	III	No	45.25	Part gastrectomy	40	Adenocarcinoma	33	MSI-L/MSS	negative	1	0	0	0	0	0
78	15	1	6	6	9	9	3	6	6	1.21929	4	N3	M0	III	No	46	Total gastrectomy	60	Adenocarcinoma	48	MSI-H	negative	2	0	1	0	1	2
79	22	1	9	2	6	6	6	6	6	1.86785	4	N3	M0	III	No	47.75	Total gastrectomy	40	Adenocarcinoma	17	MSI-L/MSS	negative	3	1	0	1	1	3
80	90	0	0	3	3	9	9	9	6	1.16397	3	N1	M0	II	No	51.4	Total gastrectomy	50	Adenocarcinoma	37	MSI-H	negative	3	1	1	1	1	4
81	13	1	9	3	4	6	6	3	6	1.81925	4	N3	M0	III	Yes	54.55	Total gastrectomy	80	Adenocarcinoma	16	MSI-H	negative	3	1	1	1	1	4
82	19	1	3	4	4	6	6	6	9	1.19841	1	N1	M0	I	No	48.15	Part gastrectomy	20	Adenocarcinoma	23	MSI-L/MSS	negative	1	0	0	0	0	0
83	89	0	9	2	6	3	3	3	6	1.50551	1	N1	M0	I	No	48.65	Part gastrectomy	20	mix	23	MSI-L/MSS	negative	3	0	0	0	0	0
84	89	0	6	0	0	3	2	3	3	0.99504	3	N3	M0	III	Yes	40.45	Total gastrectomy	50	Adenocarcinoma	37	MSI-H	negative	3	1	1	1	1	4
85	11	1	9	9	0	9	9	6	9	2.38929	3	N1	M0	II	No	39.9	Total gastrectomy	60	Adenocarcinoma	38	MSI-H	negative	2	0	1	0	1	2
86	42	1	9	0	0	4	0	9	6	1.30892	4	N2	M0	III	Yes	34.8	Part gastrectomy	80	mix	33	MSI-L/MSS	negative	2	1	1	1	1	4
87	89	0	3	3	1	3	1	9	6	0.78284	2	N1	M0	I	No	34.55	Total gastrectomy	10	Adenocarcinoma	22	MSI-L/MSS	negative	2	0	0	0	0	0
88	106	0	3	0	0	9	6	1	9	0.88843	4	N3	M0	III	No	40.8	Total gastrectomy	60	Adenocarcinoma	37	MSI-H	negative	3	1	0	0	0	1
89	19	1	6	9	3	9	2	6	2	1.2351	3	N1	M0	II	No	51.3	Part gastrectomy	70	Adenocarcinoma	26	MSI-L/MSS	negative	2	0	1	0	0	1
90	19	1	6	2	9	3	0	6	1	0.87995	1	N1	M0	I	No	39.4	Part gastrectomy	10	Adenocarcinoma	21	MSI-L/MSS	negative	3	1	0	1	1	3
91	22	1	9	9	3	9	1	9	9	1.58706	4	N3	M0	III	No	51	Total gastrectomy	70	Adenocarcinoma	63	MSI-L/MSS	negative	2	0	1	0	0	1
92	90	0	2	0	3	9	1	6	6	0.35143	4	N1	M0	II	No	44.4	Part gastrectomy	30	Adenocarcinoma	28	MSI-H	negative	2	0	0	0	0	0
93	23	1	6	6	3	6	9	6	6	1.96566	4	N3	M0	III	Yes	49.7	Total gastrectomy	70	Adenocarcinoma	40	MSI-L/MSS	negative	1	1	1	0	0	2
94	88	0	0	0	3	6	2	3	9	0.17991	4	N1	M0	II	No	49.9	Total gastrectomy	40	Adenocarcinoma	50	MSI-H	negative	2	0	1	0	0	1
95	10	1	3	6	2	9	9	3	2	1.45279	4	N1	M0	II	No	36.75	Total gastrectomy	70	Adenocarcinoma	4	MSI-H	negative	2	0	1	0	1	2
96	91	0	3	2	6	6	2	9	6	0.77774	2	N2	M0	II	No	48.8	Part gastrectomy	30	Adenocarcinoma	20	MSI-L/MSS	negative	2	0	0	0	0	0
97	89	0	6	2	4	3	0	6	9	0.90685	2	N3	M0	III	Yes	52.95	Part gastrectomy	30	Adenocarcinoma	48	MSI-L/MSS	negative	1	0	0	0	0	0
98	18	1	9	6	4	9	9	2	4	2.15416	4	N3	M0	III	No	50.8	Total gastrectomy	70	Adenocarcinoma	35	MSI-L/MSS	positive	3	1	1	1	1	4
99	31	1	9	6	3	2	0	2	9	1.30587	3	N1	M0	II	No	47.9	Total gastrectomy	70	Adenocarcinoma	40	MSI-H	negative	3	1	1	1	1	4
100	17	1	0	0	0	2	9	0	3	0.94822	4	N2	M0	III	Yes	48.75	Part gastrectomy	70	non Adenocarcinoma	23	MSI-H	negative	1	0	1	0	0	1
101	37	1	3	6	4	9	9	9	4	1.62281	3	N2	M0	III	No	54.15	Total gastrectomy	50	Adenocarcinoma	24	MSI-L/MSS	negative	1	0	0	0	0	0
102	45	1	3	6	6	9	9	6	2	1.52166	2	N1	M0	I	No	49.35	Total gastrectomy	70	Adenocarcinoma	32	MSI-H	negative	2	0	0	0	0	0
103	16	1	0	0	2	9	9	0	3	0.80509	3	N2	M0	III	No	37.4	Part gastrectomy	50	Adenocarcinoma	28	MSI-L/MSS	negative	2	0	1	0	0	1
104	19	1	9	6	6	9	6	9	6	2.02563	3	N3	M0	III	No	47	Part gastrectomy	50	Adenocarcinoma	33	MSI-L/MSS	negative	1	0	0	0	0	0
105	17	1	9	6	4	9	6	4	3	1.88574	4	N2	M0	III	No	41.25	Total gastrectomy	70	Adenocarcinoma	21	MSI-L/MSS	negative	2	1	1	0	1	3
106	87	0	3	0	4	9	2	3	6	0.48893	2	N1	M0	I	No	42.2	Part gastrectomy	50	Adenocarcinoma	23	MSI-H	negative	2	1	1	1	1	4
107	88	0	6	6	6	9	9	6	3	1.89279	3	N2	M0	III	No	43.4	Part gastrectomy	70	Adenocarcinoma	33	MSI-L/MSS	negative	2	0	1	0	1	2
108	21	1	3	3	4	6	4	6	4	0.94826	4	N3	M0	III	No	42.95	Total gastrectomy	100	mix	32	MSI-H	negative	2	0	1	0	0	1
109	56	1	9	1	2	4	6	6	3	1.89616	4	N2	M0	III	No	50.55	Total gastrectomy	70	Adenocarcinoma	38	MSI-L/MSS	negative	2	1	0	1	1	3
110	75	0	3	1	1	3	3	6	2	0.84951	3	N2	M0	III	No	47.75	Part gastrectomy	40	non Adenocarcinoma	25	MSI-L/MSS	negative	2	0	0	0	0	0
111	88	0	9	6	6	9	3	6	6	1.60656	2	N1	M0	I	No	45.2	Total gastrectomy	30	Adenocarcinoma	21	MSI-H	negative	3	1	1	1	1	4
112	86	0	3	0	1	6	1	2	1	0.42211	3	N2	M0	III	No	48.75	Part gastrectomy	30	mix	43	MSI-L/MSS	negative	2	0	0	0	1	1
113	17	1	9	3	4	4	6	6	6	1.94746	4	N3	M0	III	No	33	Part gastrectomy	80	mix	35	MSI-L/MSS	positive	1	0	0	0	0	0
114	3	1	9	6	4	6	9	9	6	2.4218	2	N1	M0	I	No	45.2	Part gastrectomy	10	mix	22	MSI-L/MSS	negative	3	0	1	0	1	2
115	90.4	0	3	3	6	9	2	6	9	0.66165	3	N1	M0	II	No	66.52	Part gastrectomy	60	Adenocarcinoma	34	MSI-H	negative	2	1	0	0	0	1
116	16	1	0	9	6	9	9	6	6	1.24362	3	N1	M0	II	No	41.55	Total gastrectomy	40	non Adenocarcinoma	47	MSI-H	negative	2	1	0	0	0	1
117	60	1	6	9	9	9	9	9	3	2.06013	3	N1	M0	II	No	49.45	Part gastrectomy	40	Adenocarcinoma	23	MSI-H	negative	1	0	1	0	1	2
118	12	1	0	2	4	4	6	0	4	0.62226	4	N3	M0	III	No	37.15	Part gastrectomy	100	Adenocarcinoma	31	MSI-L/MSS	negative	2	0	1	0	1	2
119	87	0	6	6	4	6	6	9	6	1.72199	2	N1	M0	I	No	38.05	Total gastrectomy	40	Adenocarcinoma	34	MSI-L/MSS	negative	2	0	0	0	0	0
120	86	0	9	6	6	9	3	6	6	1.60656	2	N1	M0	I	No	54.85	Part gastrectomy	30	Adenocarcinoma	40	MSI-L/MSS	negative	1	0	0	0	0	0
121	17	1	3	6	4	6	6	3	3	1.17008	4	N3	M0	III	No	43.85	Part gastrectomy	50	Adenocarcinoma	38	MSI-L/MSS	negative	2	0	0	0	0	0
122	12	1	4	6	6	9	6	6	6	1.31669	4	N3	M0	III	No	38.75	Part gastrectomy	80	Adenocarcinoma	40	MSI-L/MSS	negative	3	0	0	1	0	1
123	6	1	3	9	4	3	6	6	6	1.41029	4	N3	M0	III	No	44	Part gastrectomy	40	Adenocarcinoma	27	MSI-H	negative	2	0	0	0	0	0
124	87	0	6	2	4	9	6	6	6	1.45075	4	N1	M0	II	No	41.55	Total gastrectomy	40	Adenocarcinoma	38	MSI-L/MSS	negative	2	1	1	1	1	4
125	86	0	3	1	6	3	3	9	6	0.913	2	N3	M0	III	No	51.65	Total gastrectomy	40	Adenocarcinoma	38	MSI-L/MSS	negative	2	1	1	0	1	3
126	27	1	3	9	6	9	3	9	6	1.04778	2	N1	M0	I	No	45.9	Total gastrectomy	30	Adenocarcinoma	11	MSI-L/MSS	negative	3	1	0	0	0	1
127	39	1	9	6	3	9	6	6	4	1.95138	3	N3	M0	III	No	42.05	Total gastrectomy	50	Adenocarcinoma	59	MSI-L/MSS	negative	2	1	1	0	1	3
128	87	0	9	9	6	9	2	9	6	1.68048	3	N3	M0	III	No	41.6	Total gastrectomy	80	Adenocarcinoma	31	MSI-H	negative	3	0	0	0	0	0
129	91.87	0	2	4	4	9	6	9	6	1.10836	3	N1	M0	II	No	45.55	Total gastrectomy	60	Adenocarcinoma	27	MSI-L/MSS	negative	2	0	0	0	1	1
130	75	1	6	0	0	6	3	1	1	0.98761	3	N2	M0	III	No	54.15	Part gastrectomy	50	Adenocarcinoma	21	MSI-H	negative	2	1	1	1	1	4
131	25	1	9	2	4	9	3	6	6	1.4932	4	N3	M0	III	No	52.5	Part gastrectomy	40	mix	30	MSI-L/MSS	negative	3	1	1	0	1	3
132	66	1	4	1	4	4	6	6	6	1.26685	4	N3	M0	III	No	48.6	Part gastrectomy	40	mix	27	MSI-L/MSS	negative	1	0	0	0	1	1
133	86	0	3	2	4	3	0	6	3	0.53572	4	N1	M0	III	No	50.6	Part gastrectomy	30	mix	23	MSI-L/MSS	negative	2	0	1	0	1	2
134	86	0	6	2	4	6	3	3	1	1.08841	1	N1	M0	I	No	55.65	Part gastrectomy	20	Adenocarcinoma	34	MSI-L/MSS	negative	2	0	0	0	0	0
135	57	2	9	2	9	9	3	6	2	1.4663	2	N1	M0	I	No	34	Total gastrectomy	53.7	Adenocarcinoma	16	MSI-L/MSS	positive	3	1	1	1	1	4
136	61	1	9	9	6	9	6	6	3	2.02833	4	N3	M0	III	Yes	56.7	Part gastrectomy	40	Adenocarcinoma	24	MSI-H	negative	1	0	0	0	0	0
137	29	1	9	0	9	1	0	1	9	1.07619	4	N2	M0	III	No	39.25	Part gastrectomy	60	non Adenocarcinoma	53	MSI-H	negative	0	0	0	0	0	0
138	88	0	6	0	4	6	6	6	4	1.44542	4	N2	M0	III	Yes	35.3	Total gastrectomy	60	Adenocarcinoma	47	MSI-H	negative	3	0	0	0	0	0
139	84	0	3	2	0	4	6	2	1	1.07517	4	N1	M0	III	No	52.4	Part gastrectomy	20	Adenocarcinoma	21	MSI-H	negative	3	0	0	0	0	0
140	87	0	3	9	4	6	6	2	6	1.23304	2	N1	M0	I	No	50.45	Total gastrectomy	53.7	Adenocarcinoma	32	MSI-L/MSS	negative	2	1	1	1	1	4
141	85	0	9	6	4	9	9	9	6	2.36507	3	N1	M0	II	Yes	53.45	Total gastrectomy	40	Adenocarcinoma	41	MSI-L/MSS	positive	2	1	1	0	1	3
142	9	1	9	6	4	4	6	6	9	2.04055	2	N3	M0	III	Yes	46.45	Total gastrectomy	60	Adenocarcinoma	43	MSI-L/MSS	negative	3	1	1	1	1	4
143	37	1	6	4	2	1	6	3	2	1.58446	2	N1	M0	II	No	45.25	Part gastrectomy	20	Adenocarcinoma	20	MSI-L/MSS	negative	2	1	1	1	1	4
144	87.7	0	9	2	4	2	0	3	6	1.2065	4	N3	M0	III	Yes	52.95	Total gastrectomy	100	Adenocarcinoma	48	MSI-L/MSS	negative	3	1	1	1	1	4
145	84	0	6	4	6	9	6	6	6	1.50205	4	N2	M0	III	Yes	49.85	Part gastrectomy	40	Adenocarcinoma	26	MSI-H	negative	1	1	1	1	1	4
146	70	1	9	4	4	6	0	4	9	1.22305	4	N1	M0	II	Yes	54.65	Part gastrectomy	40	Adenocarcinoma	44	MSI-H	negative	2	1	1	0	0	2
147	83	0	6	3	2	2	6	3	6	1.53452	3	N1	M0	II	Yes	57.4	Total gastrectomy	70	Adenocarcinoma	43	MSI-H	negative	3	0	1	1	1	3
148	30	1	9	2	6	9	9	9	6	2.23019	4	N2	M0	III	No	46.2	Total gastrectomy	70	Adenocarcinoma	23	MSI-L/MSS	negative	3	1	1	1	1	4
149	83	0	9	9	6	9	9	9	9	2.4474	1	N2	M0	II	Yes	44.45	Total gastrectomy	60	Adenocarcinoma	18	MSI-L/MSS	negative	2	1	1	0	1	3
150	41	1	6	1	3	6	3	3	6	1.06276	2	N1	M0	I	No	43.2	Part gastrectomy	53.7	Adenocarcinoma	30	MSI-L/MSS	negative	2	0	0	0	0	0
151	22	1	9	6	9	9	3	9	9	1.68081	4	N3	M0	III	Yes	39.7	Total gastrectomy	80	Adenocarcinoma	32	MSI-H	negative	2	1	0(N)	0(N)	1(N)	0
152	39	1	6	9	4	3	6	6	3	1.78142	2	N1	M0	I	No	31.1	Part gastrectomy	53.7	Adenocarcinoma	32	MSI-L/MSS	negative	3	0	1	0	1	2
153	32	1	3	4	4	0	3	4	3	0.92293	4	N2	M0	III	Yes	48.7	Total gastrectomy	70	Adenocarcinoma	16	MSI-L/MSS	negative	1	0	0	0	0	0
154	83	0	3	9	4	9	6	6	6	1.29683	4	N2	M0	III	No	35	Part gastrectomy	50	Adenocarcinoma	39	MSI-L/MSS	negative	3	1	1	1	1	4
155	84	0	2	9	9	9	6	9	1	1.23661	1	N2	M0	II	No	44.15	Total gastrectomy	70	Adenocarcinoma	47	MSI-L/MSS	negative	3	1	1	0	0	2
156	37	1	6	2	0	6	6	6	4	1.529	4	N3	M0	III	No	48.5	Part gastrectomy	60	Adenocarcinoma	26	MSI-L/MSS	negative	3	0	1	1	1	3
157	27	1	6	9	6	6	9	9	2	2.133	4	N1	M0	II	No	42.55	Total gastrectomy	40	Adenocarcinoma	20	MSI-L/MSS	negative	1	0	1	0	0	1
158	23	1	6	6	4	2	6	6	3	1.70724	4	N3	M0	III	Yes	41.85	Part gastrectomy	60	Adenocarcinoma	26	MSI-L/MSS	negative	2	1	0	1	0	2
159	84	0	3	1	6	2	3	9	3	0.93191	2	N1	M0	I	No	47	Total gastrectomy	53.7	mix	18	MSI-L/MSS	negative	2	0	0	0	0	0
160	82	0	9	6	4	4	3	6	9	1.71187	2	N1	M0	II	Yes	52.4	Part gastrectomy	40	Adenocarcinoma	46	MSI-L/MSS	negative	2	0	1	0	1	2
161	50	1	6	6	4	6	0	1	6	0.82359	4	N2	M0	III	Yes	53.55	Total gastrectomy	60	non Adenocarcinoma	40	MSI-H	negative	2	0	1	0	0	1
162	84	0	4	9	6	6	9	9	9	1.88558	3	N2	M0	III	Yes	38.85	Total gastrectomy	70	Adenocarcinoma	37	MSI-L/MSS	negative	2	0	1	0	1	2
163	15	1	9	1	4	9	9	6	6	2.11953	4	N3	M0	III	No	48.05	Total gastrectomy	70	Adenocarcinoma	26	MSI-H	negative	3	1	1	0	1	3
164	83	0	3	6	4	6	3	6	2	0.93179	1	N2	M0	II	No	52.65	Part gastrectomy	20	Adenocarcinoma	41	MSI-L/MSS	negative	2	1	1	0	1	3
165	83	1	6	4	4	6	2	9	6	1.22169	4	N2	M0	III	Yes	57.2	Part gastrectomy	40	mix	28	MSI-L/MSS	negative	2	0	0	0	0	0
166	36	1	6	6	4	9	3	6	6	1.24619	4	N2	M0	III	No	35.45	Total gastrectomy	70	Adenocarcinoma	36	MSI-L/MSS	negative	3	0	1	0	1	2
167	34	1	9	9	6	9	9	6	9	2.35701	4	N3	M0	III	Yes	40.15	Total gastrectomy	80	mix	22	MSI-H	negative	2	0	0	0	0	0
168	85	0	6	9	6	9	6	9	9	1.74759	3	N3	M0	III	Yes	45.05	Part gastrectomy	50	Adenocarcinoma	42	MSI-L/MSS	negative	3	1	1	0	1	3
169	83	0	3	9	2	9	9	4	6	1.57601	2	N2	M0	II	Yes	48	Part gastrectomy	40	mix	21	MSI-H	negative	2	1	1	0	0	2
170	83	0	9	1	0	6	6	9	6	1.95949	4	N2	M0	III	Yes	46.9	Total gastrectomy	60	mix	29	MSI-L/MSS	negative	1	0	1	0	1	2
171	83	0	6	0	4	9	3	2	6	0.93949	4	N2	M0	III	No	44.9	Total gastrectomy	40	Adenocarcinoma	65	MSI-H	negative	1	0	0	0	0	0
172	82	0	3	2	9	3	3	9	6	0.92789	3	N2	M0	III	Yes	49.5	Part gastrectomy	40	Adenocarcinoma	26	MSI-L/MSS	negative	2	0	0	0	0	0
173	82	0	9	3	2	3	4	4	4	1.69775	2	N1	M0	I	No	32.85	Total gastrectomy	53.7	Adenocarcinoma	13	MSI-L/MSS	negative	2	1	1	0	1	3
174	69	1	6	4	4	6	0	9	6	1.00257	3	N1	M0	II	Yes	45.55	Part gastrectomy	60	mix	35	MSI-H	negative	2	0	0	0	0	0
175	17	1	9	4	2	6	6	6	2	1.95143	3	N3	M0	III	No	34.85	Part gastrectomy	60	Adenocarcinoma	25	MSI-L/MSS	negative	2	0	0	0	0	0
176	70	0	3	2	4	3	3	2	2	0.74388	2	N1	M0	I	No	50.95	Part gastrectomy	53.7	Adenocarcinoma	30	MSI-L/MSS	negative	3	0	0	0	0	0
177	67	1	3	0	4	3	4	6	3	0.9119	2	N1	M0	I	No	51.05	Part gastrectomy	53.7	Adenocarcinoma	42	MSI-H	negative	1	0	0	0	0	0
178	37	1	6	4	9	9	9	9	9	1.90498	4	N1	M0	II	No	44.15	Total gastrectomy	80	Adenocarcinoma	43	MSI-L/MSS	negative	2	1	1	0	1	3
179	81	0	3	1	9	2	0	6	3	0.4967	2	N1	M0	I	No	51.9	Part gastrectomy	53.7	mix	26	MSI-L/MSS	negative	2	1	0	0	1	2
180	83	0	3	2	4	6	3	9	3	0.89806	3	N1	M0	II	No	54.95	Part gastrectomy	30	Adenocarcinoma	25	MSI-L/MSS	negative	1	0	1	0	0	1
181	8	1	9	6	6	6	9	6	6	2.32065	4	N3	M0	II	Yes	46.95	Part gastrectomy	60	Adenocarcinoma	37	MSI-L/MSS	negative	2	1	1	1	1	4
182	83	0	9	0	9	6	6	6	6	1.78965	4	N1	M0	III	Yes	55.55	Part gastrectomy	50	Adenocarcinoma	11	MSI-L/MSS	negative	3	1	1	1	1	4
183	53	1	9	2	4	3	6	9	6	2.02573	3	N2	M0	III	Yes	45.15	Part gastrectomy	10	Adenocarcinoma	39	MSI-L/MSS	negative	2	0	1	0	1	2
184	3	1	9	6	6	6	9	9	9	2.41104	4	N3	M0	III	Yes	39.8	Total gastrectomy	40	Adenocarcinoma	21	MSI-L/MSS	negative	3	1	1	1	1	4
185	82	0	3	3	6	9	0	9	9	0.53292	3	N2	M0	III	No	50.15	Part gastrectomy	20	Adenocarcinoma	34	MSI-L/MSS	negative	2	0	0	0	0	0
186	83	0	3	9	4	3	6	6	9	1.41029	4	N1	M0	II	Yes	48.2	Total gastrectomy	120	mix	29	MSI-H	negative	1	0	1	0	0	1
187	67	1	6	4	4	4	4	3	3	1.29785	4	N3	M0	III	Yes	58.15	Part gastrectomy	30	Adenocarcinoma	17	MSI-L/MSS	negative	2	0	0	0	0	0
188	80	0	3	1	2	6	6	9	9	1.20647	1	N3	M0	II	Yes	42.3	Total gastrectomy	60	Adenocarcinoma	15	MSI-H	negative	3	1	1	1	1	4
189	81	0	3	4	4	6	4	2	3	0.85877	1	N1	M0	I	Yes	55.8	Part gastrectomy	53.7	non Adenocarcinoma	41	MSI-H	negative	3	0	1	1	1	3
190	81	0	6	9	9	9	3	6	6	1.31238	2	N1	M0	I	No	48.3	Part gastrectomy	53.7	Adenocarcinoma	17	MSI-L/MSS	negative	2	0	1	0	1	2
191	82	0	3	2	4	9	6	6	6	1.07962	3	N1	M0	II	No	48.35	Part gastrectomy	40	Adenocarcinoma	20	MSI-H	negative	2	0	1	0	1	2
192	23	1	6	2	6	6	3	9	2	1.25843	3	N1	M0	II	No	38.3	Part gastrectomy	60	Adenocarcinoma	11	MSI-L/MSS	negative	3	0	1	0	1	2
193	83	0	3	9	4	9	9	6	9	1.62551	2	N1	M0	I	No	28.9	Total gastrectomy	40	Adenocarcinoma	14	MSI-L/MSS	negative	1	1	1	1	1	4
194	14	1	6	9	9	3	9	6	2	2.0832	2	N1	M0	I	No	51.4	Total gastrectomy	53.7	Adenocarcinoma	22	MSI-L/MSS	negative	3	0	1	0	1	2
195	23	1	9	9	9	9	6	3	6	1.9218	3	N2	M0	III	No	31.1	Total gastrectomy	60	mix	37	MSI-H	positive	2	1	0	0	0	1
196	1	1	9	9	2	9	6	6	1	2.04985	4	N3	M0	III	No	54.8	Part gastrectomy	60	Adenocarcinoma	29	MSI-H	negative	3	1	1	1	1	4
197	27	1	9	9	4	9	9	3	9	2.27738	3	N3	M0	III	Yes	38.25	Total gastrectomy	120	mix	29	MSI-L/MSS	negative	2	1	1	1	1	4
198	79	0	3	2	4	1	2	6	9	0.79266	1	N1	M0	I	Yes	45.9	Total gastrectomy	53.7	Adenocarcinoma	26	MSI-H	negative	2	0	0	0	0	0
199	81	0	3	2	1	3	0	2	2	0.43134	3	N1	M0	II	No	49.4	Part gastrectomy	53.7	mix	26	MSI-H	negative	2	0	1	0	0	1
200	55	1	9	0	2	3	6	6	2	1.88404	3	N2	M0	III	Yes	49	Part gastrectomy	53.7	mix	41	MSI-L/MSS	negative	0	#N/A	#N/A	#N/A	#N/A	0
201	30	1	9	9	2	9	2	6	6	1.61161	4	N2	M0	III	Yes	45.65	Part gastrectomy	70	Adenocarcinoma	34	MSI-L/MSS	negative	2	1	1	1	1	4
202	81	0	3	9	9	9	9	9	0	1.689	2	N1	M0	I	No	37.55	Total gastrectomy	53.7	Adenocarcinoma	42	MSI-L/MSS	negative	1	0	1	0	1	2
203	81	0	3	9	4	6	3	6	6	1.02488	1	N1	M0	I	Yes	48.25	Part gastrectomy	53.7	Adenocarcinoma	25	MSI-L/MSS	negative	3	0	1	0	1	2
204	24	1	6	4	4	3	3	4	6	1.23733	4	N1	M0	II	No	56.45	Total gastrectomy	70	Adenocarcinoma	46	MSI-L/MSS	negative	2	1	1	1	1	4
205	81	0	3	1	2	6	4	2	1	0.77644	3	N2	M0	III	No	51.3	Total gastrectomy	25	Adenocarcinoma	22	MSI-L/MSS	negative	2	1	0	0	1	2
206	6	2	9	0	2	6	6	3	6	1.73692	4	N3	M0	III	No	34.5	Total gastrectomy	60	Adenocarcinoma	24	MSI-L/MSS	negative	1	1	1	1	1	4
207	36	1	3	6	1	4	9	6	3	1.64311	4	N3	M0	III	Yes	42.75	Part gastrectomy	80	non Adenocarcinoma	48	MSI-L/MSS	negative	2	0	0	0	0	0
208	78	0	6	1	4	4	6	9	3	1.60466	1	N1	M0	I	Yes	43.4	Part gastrectomy	53.7	mix	51	MSI-L/MSS	negative	2	0	0	1	1	2
209	21	1	3	3	4	6	6	9	1	1.25777	3	N3	M0	III	Yes	50.1	Part gastrectomy	40	mix	58	MSI-L/MSS	negative	0	0	0	0	0	0
210	40	1	6	9	4	6	9	6	6	2.05337	3	N1	M0	II	No	44.05	Part gastrectomy	20	Adenocarcinoma	21	MSI-L/MSS	negative	3	1	1	1	1	4
211	46	1	3	3	4	6	9	6	4	1.49606	3	N3	M0	III	No	51.4	Total gastrectomy	60	Adenocarcinoma	30	MSI-H	negative	2	1	1	0	1	3
212	79	0	3	3	1	6	0	3	0	0.43577	2	N1	M0	II	Yes	55.55	Part gastrectomy	30	Adenocarcinoma	23	MSI-L/MSS	negative	2	0	0	0	0	0
213	81	0	9	2	2	9	9	2	2	2.0408	2	N1	M0	II	Yes	53.15	Total gastrectomy	30	Adenocarcinoma	39	MSI-L/MSS	negative	3	1	1	1	1	4
214	35	2	6	1	4	2	3	4	6	1.16315	4	N3	M0	III	Yes	51.2	Total gastrectomy	100	Adenocarcinoma	33	MSI-L/MSS	negative	2	0	1	0	1	2
215	24	1	6	6	6	6	9	6	6	1.94952	3	N1	M0	II	Yes	48.55	Total gastrectomy	100	Adenocarcinoma	21	MSI-L/MSS	negative	3	1	1	1	1	4
216	80	1	3	2	2	6	3	4	0	0.75817	2	N1	M0	II	Yes	53.3	Part gastrectomy	30	mix	39	MSI-L/MSS	negative	3	0	1	0	1	2
217	79	0	9	9	4	9	4	6	6	1.81997	4	N3	M0	III	Yes	31.55	Part gastrectomy	53.7	Adenocarcinoma	36	MSI-L/MSS	negative	3	1	1	0	1	3
218	68	0	6	1	4	6	9	3	2	1.71474	3	N1	M0	II	Yes	50.55	Part gastrectomy	40	Adenocarcinoma	21	MSI-L/MSS	negative	2	0	0	0	0	0
219	82	0	3	1	4	4	6	6	2	1.14314	4	N3	M0	III	Yes	52.3	Total gastrectomy	80	mix	28	MSI-L/MSS	negative	2	0	1	0	1	2
220	16	1	3	6	2	9	9	9	6	1.63357	3	N3	M0	III	Yes	48.9	Total gastrectomy	50	Adenocarcinoma	44	MSI-L/MSS	negative	1	0	1	0	0	1
221	38	1	3	9	1	9	9	6	4	1.64165	4	N3	M0	III	Yes	50.5	Part gastrectomy	50	mix	33	MSI-L/MSS	negative	2	0	1	0	1	2
222	83	0	3	9	4	9	9	6	3	1.62551	1	N2	M0	II	Yes	54.5	Part gastrectomy	20	mix	41	MSI-L/MSS	negative	3	1	1	0	1	3
223	80	0	3	3	4	3	9	9	6	1.64318	3	N1	M0	II	Yes	35.35	Total gastrectomy	50	Adenocarcinoma	23	MSI-L/MSS	negative	2	0	0	0	0	0
224	81	0	3	6	6	6	9	9	6	1.66878	3	N1	M0	II	Yes	37.65	Total gastrectomy	60	Adenocarcinoma	29	MSI-L/MSS	negative	2	0	0	1	1	2
225	48	1	6	0	2	6	9	4	3	1.7246	4	N1	M0	III	Yes	54.5	Part gastrectomy	60	Adenocarcinoma	26	MSI-L/MSS	negative	2	0	1	0	0	1
226	80	0	3	1	1	6	9	3	2	1.35975	2	N1	M0	II	Yes	43.85	Part gastrectomy	40	Adenocarcinoma	41	MSI-H	negative	3	0	1	1	1	3
227	32	1	3	6	4	6	6	6	6	1.26047	4	N3	M0	III	Yes	47.65	Total gastrectomy	120	Adenocarcinoma	39	MSI-L/MSS	negative	2	1	1	1	0	3
228	80	0	9	9	2	9	9	3	2	2.28814	3	N1	M0	II	Yes	47.1	Total gastrectomy	50	mix	40	MSI-L/MSS	positive	2	0	0	0	0	0
229	79	0	6	6	2	9	6	3	3	1.49524	3	N1	M0	II	Yes	41.6	Total gastrectomy	80	non Adenocarcinoma	41	MSI-H	negative	2	0	0	0	0	0
230	32	1	3	9	4	6	9	9	6	1.77263	4	N3	M0	III	Yes	45.45	Total gastrectomy	80	Adenocarcinoma	17	MSI-L/MSS	negative	3	1	1	0	1	3
231	78	0	3	3	4	9	9	9	6	1.52972	3	N3	M0	III	Yes	48.95	Part gastrectomy	30	Adenocarcinoma	51	MSI-L/MSS	negative	2	0	0	1	0	1
232	85.3	0	0	9	9	6	6	0	4	0.77475	3	N1	M0	II	Yes	51.3	Total gastrectomy	80	non Adenocarcinoma	23	MSI-H	negative	1	0	0	0	0	0
233	80	0	2	6	2	4	6	9	6	1.27573	3	N1	M0	II	Yes	43.95	Total gastrectomy	40	Adenocarcinoma	16	MSI-L/MSS	negative	1	0	0	0	0	0
234	78	0	6	6	2	3	0	3	3	0.95134	3	N3	M0	III	Yes	33.85	Total gastrectomy	100	Adenocarcinoma	33	MSI-H	negative	1	0	1	0	0	1
235	48	2	6	9	4	9	9	6	6	1.99664	3	N1	M0	II	Yes	46.85	Total gastrectomy	60	Adenocarcinoma	41	MSI-H	negative	3	0	0	0	0	0
236	61	1	9	9	3	9	6	6	6	2.04447	3	N3	M0	III	Yes	41.85	Total gastrectomy	90	mix	31	MSI-L/MSS	negative	1	0	0	0	0	0
237	14	1	9	0	2	3	6	6	6	1.88404	3	N1	M0	II	No	43	Total gastrectomy	60	Adenocarcinoma	68	MSI-L/MSS	negative	3	0	1	1	1	3
238	79	0	6	3	1	6	4	3	3	1.24514	4	N1	M0	III	Yes	49.2	Part gastrectomy	30	Adenocarcinoma	38	MSI-L/MSS	negative	2	1	1	0	0	2
239	12	1	9	6	4	6	9	9	6	2.4218	4	N3	M0	III	Yes	49.3	Total gastrectomy	70	Adenocarcinoma	35	MSI-L/MSS	negative	2	0	1	0	1	2
240	79	0	9	2	9	6	0	3	6	1.10396	4	N1	M0	II	No	52.35	Total gastrectomy	50	Adenocarcinoma	9	MSI-L/MSS	positive	3	0	1	0	0	1
241	33	1	6	3	2	3	6	4	3	1.54574	3	N3	M0	III	Yes	41.15	Part gastrectomy	53.7	Adenocarcinoma	45	MSI-L/MSS	negative	1	0	0	0	0	0
242	19	1	9	9	4	9	3	4	4	1.65015	4	N3	M0	III	No	45.05	Total gastrectomy	70	Adenocarcinoma	42	MSI-H	negative	2	0	1	0	0	1
243	10	1	9	6	6	3	9	9	6	2.46777	4	N3	M0	II	Yes	48.65	Total gastrectomy	60	Adenocarcinoma	31	MSI-L/MSS	negative	3	0	1	1	1	3
244	82	0	3	1	4	3	1	2	6	0.49373	1	N1	M0	I	Yes	55.2	Part gastrectomy	53.7	Adenocarcinoma	37	MSI-H	negative	2	0	1	0	1	2
245	78	0	3	3	4	9	9	9	6	1.52972	4	N1	M0	II	Yes	47.8	Total gastrectomy	40	Adenocarcinoma	40	MSI-H	negative	2	0	1	0	1	2
246	12	1	3	9	2	9	6	6	6	1.30759	3	N3	M0	III	Yes	47.5	Total gastrectomy	70	Adenocarcinoma	39	MSI-L/MSS	negative	2	0	0	0	1	1
247	51	1	6	9	4	9	6	6	3	1.66796	3	N2	M0	III	Yes	45.2	Total gastrectomy	60	Adenocarcinoma	37	MSI-H	negative	2	0	0	0	0	0
248	79	0	4	4	4	9	3	9	6	1.0271	1	N1	M0	I	Yes	56.85	Part gastrectomy	53.7	mix	43	MSI-L/MSS	negative	1	0	0	0	0	0
249	33	1	3	0	0	6	9	9	9	1.51488	3	N1	M0	II	No	49.9	Total gastrectomy	60	Adenocarcinoma	22	MSI-L/MSS	negative	2	0	0	0	0	0
250	79	0	9	6	4	6	6	9	4	2.09312	3	N1	M0	II	Yes	61.2	Part gastrectomy	20	mix	27	MSI-L/MSS	negative	3	0	0	0	0	0
251	30	1	6	2	0	6	6	3	4	1.43861	3	N2	M0	III	Yes	52.8	Total gastrectomy	60	Adenocarcinoma	31	MSI-L/MSS	negative	2	0	0	0	0	0
252	41	2	9	0	1	3	4	3	3	1.57991	3	N1	M0	II	No	52.4	Part gastrectomy	60	non Adenocarcinoma	31	MSI-H	negative	1	0	0	0	0	0
253	35	1	6	4	2	6	4	6	9	1.36118	4	N3	M0	III	Yes	50.35	Total gastrectomy	70	Adenocarcinoma	27	MSI-H	negative	2	0	1	0	0	1
254	12	1	4	6	2	6	6	6	6	1.39494	4	N2	M0	III	No	49.8	Total gastrectomy	46.91	mix	17	MSI-L/MSS	positive	2	1	1	1	1	4
255	9	1	6	1	3	6	1	4	4	0.87377	4	N3	M0	III	Yes	53.05	Part gastrectomy	70	Adenocarcinoma	25	MSI-L/MSS	negative	2	1	1	1	1	4
256	79	0	3	2	4	3	1	9	3	0.73567	1	N1	M0	I	Yes	52.75	Total gastrectomy	53.7	Adenocarcinoma	25	MSI-L/MSS	negative	1	0	1	0	1	2
257	76	0	3	2	2	3	6	9	1	1.29423	3	N1	M0	II	Yes	48.3	Total gastrectomy	60	non Adenocarcinoma	32	MSI-L/MSS	negative	1	0	0	0	0	0
258	5	1	9	6	4	9	9	6	2	2.27468	4	N3	M0	III	Yes	41.3	Total gastrectomy	80	Adenocarcinoma	36	MSI-H	negative	2	1	1	0	0	2
259	9	1	9	9	4	9	6	0	1	1.85831	3	N3	M0	III	No	42.6	Total gastrectomy	60	Adenocarcinoma	23	MSI-H	negative	2	0	0	1	1	2
260	23	1	3	2	1	6	9	9	2	1.57156	3	N2	M0	III	Yes	46.55	Part gastrectomy	53.7	Adenocarcinoma	15	MSI-L/MSS	negative	1	0	0	0	0	0
261	75.93	1	3	6	2	9	6	6	4	1.2145	4	N1	M0	III	Yes	33.3	Part gastrectomy	40	Adenocarcinoma	19	MSI-L/MSS	negative	1	0	0	0	0	0
262	7	1	6	9	4	9	9	9	9	2.08703	4	N3	M0	III	No	35	Total gastrectomy	50	Adenocarcinoma	37	MSI-L/MSS	negative	2	0	1	0	1	2
263	7	1	9	0	4	9	9	6	6	2.0885	4	N3	M0	III	No	35	Total gastrectomy	50	Adenocarcinoma	37	MSI-L/MSS	positive	3	0	0	0	0	0
264	9	1	9	9	0	9	9	9	6	2.47968	4	N3	M0	III	Yes	43.9	Part gastrectomy	53.7	Adenocarcinoma	42	MSI-L/MSS	negative	1	1	1	0	1	3
265	80	0	3	3	4	9	2	6	1	0.67241	1	N1	M0	I	Yes	49	Part gastrectomy	53.7	Adenocarcinoma	27	MSI-L/MSS	negative	2	0	0	0	0	0
266	60	1	6	9	9	9	9	3	2	1.87935	3	N1	M0	II	No	39.2	Part gastrectomy	70	Adenocarcinoma	27	MSI-L/MSS	negative	1	0	0	0	0	0
267	60	1	3	3	4	9	6	6	2	1.11065	4	N3	M0	III	No	34.8	Part gastrectomy	50	Adenocarcinoma	25	MSI-H	negative	2	1	1	0	0	2
268	11	1	3	6	4	9	6	6	6	1.20374	1	N2	M0	II	Yes	45.7	Part gastrectomy	20	Adenocarcinoma	31	MSI-L/MSS	negative	3	1	0	0	0	1
269	74	1	3	6	4	3	1	4	3	0.70914	1	N2	M0	II	Yes	46.95	Part gastrectomy	40	Adenocarcinoma	18	MSI-L/MSS	negative	2	0	1	0	0	1
270	24	1	6	2	2	6	6	6	9	1.51824	4	N2	M0	III	Yes	40.05	Total gastrectomy	100	Adenocarcinoma	64	MSI-L/MSS	negative	3	0	1	0	1	2
271	32	1	3	4	6	6	9	6	4	1.51633	3	N1	M0	II	Yes	38.1	Total gastrectomy	53.7	Adenocarcinoma	2	MSI-L/MSS	negative	1	0	0	0	0	0
272	77	0	6	0	1	3	9	2	0	1.72645	1	N1	M0	I	Yes	48.9	Part gastrectomy	53.7	Adenocarcinoma	47	MSI-H	negative	3	1	1	0	1	3
273	38	1	9	4	2	6	6	0	6	1.77065	3	N1	M0	II	No	50.4	Total gastrectomy	30	Adenocarcinoma	32	MSI-L/MSS	negative	2	1	1	0	1	3
274	11	1	3	6	6	9	6	9	6	1.28337	3	N3	M0	III	No	39.4	Part gastrectomy	70	Adenocarcinoma	35	MSI-H	negative	2	0	0	0	0	0
275	34	1	6	6	6	6	6	6	1	1.62084	3	N2	M0	III	Yes	48.55	Total gastrectomy	46.91	Adenocarcinoma	30	MSI-L/MSS	negative	2	0	1	0	1	2
276	78	0	9	6	4	6	2	9	3	1.65488	3	N2	M0	III	Yes	49.25	Part gastrectomy	60	Adenocarcinoma	25	MSI-L/MSS	negative	3	1	1	1	1	4
277	79	0	3	0	2	2	3	3	0	0.74162	1	N1	M0	I	Yes	58.15	Part gastrectomy	53.7	Adenocarcinoma	23	MSI-L/MSS	negative	1	1	1	0	0	2
278	77	0	6	3	1	2	0	3	2	0.88254	4	N1	M0	II	Yes	53.65	Part gastrectomy	20	Adenocarcinoma	29	MSI-L/MSS	negative	3	1	0	1	1	3
279	7	1	9	3	2	6	1	2	2	1.25208	4	N3	M0	III	No	49.55	Part gastrectomy	60	Adenocarcinoma	28	MSI-L/MSS	negative	2	0	1	0	0	1
280	73	0	0	6	2	6	2	9	3	0.55225	3	N1	M0	II	No	38.35	Total gastrectomy	40	Adenocarcinoma	23	MSI-L/MSS	negative	1	0	0	0	0	0
281	76	0	9	3	4	6	0	9	6	1.34267	2	N1	M0	I	Yes	50.1	Part gastrectomy	30	Adenocarcinoma	49	MSI-H	negative	1	1	1	0	0	2
282	75	0	3	6	6	9	9	6	2	1.52166	3	N1	M0	II	No	46.7	Part gastrectomy	30	Adenocarcinoma	23	MSI-L/MSS	negative	0	0	0	0	1	1
283	24	1	3	6	6	6	6	6	6	1.24971	4	N3	M0	III	No	48.65	Total gastrectomy	80	Adenocarcinoma	60	MSI-H	negative	3	0	1	0	1	2
284	24	1	3	4	1	6	6	0	1	1.03377	4	N3	M0	III	No	51.7	Part gastrectomy	80	non Adenocarcinoma	31	MSI-L/MSS	negative	0	0	1	0	0	1
285	76	0	1	0	2	6	6	6	3	0.83763	1	N1	M0	I	No	44.75	Total gastrectomy	53.7	non Adenocarcinoma	10	MSI-L/MSS	negative	1	0	1	0	0	1
286	78	0	9	1	6	9	2	6	6	1.34185	1	N1	M0	I	No	52.85	Part gastrectomy	53.7	Adenocarcinoma	23	MSI-L/MSS	negative	2	0	0	1	1	2
287	76	0	3	0	4	3	1	0	1	0.40244	2	N1	M0	II	No	54.05	Part gastrectomy	15	Adenocarcinoma	35	MSI-L/MSS	negative	1	1	1	1	1	4
288	24	1	9	3	9	6	6	4	6	1.82248	4	N1	M0	III	No	53.7	Total gastrectomy	120	non Adenocarcinoma	16	MSI-L/MSS	negative	3	1	1	0	1	3
289	76	0	3	1	2	2	9	3	4	1.43001	4	N3	M0	III	Yes	39	Total gastrectomy	30	Adenocarcinoma	30	MSI-L/MSS	negative	2	1	1	1	1	4
290	78	0	6	3	2	6	6	3	2	1.45888	4	N2	M0	III	Yes	52.9	Total gastrectomy	40	Adenocarcinoma	18	MSI-L/MSS	negative	3	1	1	1	1	4
291	77	0	3	9	3	9	9	4	1	1.57063	2	N1	M0	II	Yes	42.8	Part gastrectomy	40	Adenocarcinoma	44	MSI-L/MSS	negative	3	1	1	0	1	3
292	32	1	3	0	9	6	6	4	2	0.98713	4	N1	M0	II	No	47.25	Total gastrectomy	30	Adenocarcinoma	32	MSI-H	negative	1	1	0	1	0	2
293	77	0	3	3	4	9	2	6	6	0.67241	2	N1	M0	I	No	48.45	Part gastrectomy	53.7	Adenocarcinoma	16	MSI-L/MSS	negative	3	1	1	0	0	2
294	59	1	9	0	4	4	1	6	2	1.30657	3	N1	M0	II	No	54.15	Part gastrectomy	40	mix	28	MSI-L/MSS	negative	3	0	1	0	1	2
295	52	1	6	6	6	9	9	3	1	1.8024	3	N2	M0	III	No	44.25	Total gastrectomy	100	Adenocarcinoma	26	MSI-L/MSS	negative	1	0	0	0	0	0
296	11	1	6	4	2	6	6	6	4	1.5803	4	N3	M0	III	No	43.25	Total gastrectomy	90	Adenocarcinoma	41	MSI-L/MSS	negative	1	0	0	0	0	0
297	75	0	6	6	4	6	4	9	2	1.50287	4	N1	M0	III	Yes	49.75	Total gastrectomy	40	Adenocarcinoma	32	MSI-L/MSS	negative	1	1	1	1	1	4
298	74	0	3	9	4	6	9	6	1	1.68224	3	N1	M0	II	Yes	42.5	Total gastrectomy	70	Adenocarcinoma	45	MSI-H	negative	1	0	0	0	0	0
299	77	0	3	9	1	2	0	6	6	0.78798	4	N3	M0	III	Yes	44.2	Total gastrectomy	100	Adenocarcinoma	40	MSI-L/MSS	negative	1	0	1	0	1	2
300	14	1	0	9	4	6	9	9	6	1.4015	4	N3	M0	III	Yes	45.25	Total gastrectomy	120	Adenocarcinoma	25	MSI-L/MSS	negative	0	0	0	0	0	0
301	64	0	9	1	4	4	6	4	6	1.82514	3	N2	M0	III	Yes	53.95	Total gastrectomy	40	Adenocarcinoma	33	MSI-L/MSS	positive	3	1	0	1	1	3
302	78	0	3	2	4	3	3	3	2	0.77401	4	N2	M0	III	Yes	43.7	Part gastrectomy	60	Adenocarcinoma	15	MSI-L/MSS	negative	2	0	0	0	1	1
303	75	0	3	2	2	9	6	3	3	0.99999	1	N1	M0	I	Yes	41.45	Part gastrectomy	53.7	Adenocarcinoma	33	MSI-H	negative	3	1	1	1	1	4
304	76	0	3	9	9	9	6	2	2	1.14941	4	N1	M0	III	Yes	49.1	Total gastrectomy	60	Adenocarcinoma	20	MSI-L/MSS	negative	3	1	1	0	1	3
305	8	1	3	9	2	6	9	3	1	1.60261	3	N3	M0	III	No	36.5	Total gastrectomy	80	Adenocarcinoma	38	MSI-L/MSS	negative	2	0	1	0	0	1
306	6	1	9	1	4	6	6	0	2	1.6668	4	N3	M0	II	No	42.7	Total gastrectomy	70	Adenocarcinoma	46	MSI-L/MSS	negative	1	0	0	0	0	0
307	10	1	6	9	3	6	2	3	2	1.20144	2	N1	M0	II	No	49.45	Part gastrectomy	40	Adenocarcinoma	31	MSI-H	negative	2	0	1	0	1	2
308	80.9	0	3	6	0	9	6	6	2	1.22526	3	N2	M0	III	Yes	51.9	Total gastrectomy	40	Adenocarcinoma	47	MSI-H	negative	3	0	0	0	0	0
309	75	0	1	6	1	9	9	6	6	1.30114	3	N1	M0	II	Yes	47.15	Total gastrectomy	40	Adenocarcinoma	14	MSI-H	negative	2	1	1	1	1	4
310	75	0	3	2	2	3	2	2	3	0.64508	1	N1	M0	I	No	50	Part gastrectomy	53.7	mix	30	MSI-L/MSS	negative	2	0	1	0	1	2
311	23	1	9	1	2	6	6	4	4	1.79808	3	N2	M0	III	Yes	49.7	Total gastrectomy	40	Adenocarcinoma	38	MSI-L/MSS	negative	3	1	1	1	1	4
312	46	1	3	6	2	9	9	6	9	1.54318	4	N3	M0	III	Yes	44.45	Total gastrectomy	120	Adenocarcinoma	18	MSI-H	negative	2	1	0	1	1	3
313	75	0	3	1	1	9	3	9	0	0.82644	4	N1	M0	III	Yes	52.1	Total gastrectomy	30	Adenocarcinoma	29	MSI-L/MSS	negative	1	1	0	0	0	1
314	75	0	3	9	3	9	9	6	9	1.63089	4	N2	M0	III	No	46.85	Part gastrectomy	60	Adenocarcinoma	35	MSI-L/MSS	negative	3	1	1	1	1	4
315	39	1	9	4	1	6	3	1	1	1.47748	4	N3	M0	III	Yes	46.25	Part gastrectomy	30	Adenocarcinoma	29	MSI-H	negative	1	0	0	0	0	0
316	9	1	6	6	4	9	6	1	4	1.42422	3	N1	M0	II	No	46.85	Part gastrectomy	40	Adenocarcinoma	5	MSI-H	negative	3	0	1	0	1	2
317	80.9	0	6	0	2	1	0	3	6	0.80298	2	N2	M0	II	No	57.6	Part gastrectomy	20	Adenocarcinoma	33	MSI-L/MSS	negative	3	0	0	1	1	2
318	75	0	6	6	6	9	3	6	2	1.23543	2	N	M0	II	Yes	49.15	Total gastrectomy	53.7	Adenocarcinoma	28	MSI-L/MSS	negative	3	1	1	1	1	4
319	10	1	9	0	2	1	4	3	4	1.61235	3	N1	M0	II	No	49.4	Total gastrectomy	100	Adenocarcinoma	33	MSI-H	negative	3	0	1	0	1	2
320	8	1	3	9	4	9	9	6	4	1.62551	3	N3	M0	III	Yes	46.9	Total gastrectomy	50	Adenocarcinoma	22	MSI-L/MSS	negative	2	0	0	0	1	1
321	8	1	6	9	6	9	9	9	3	2.07627	3	N3	M0	III	No	50.75	Total gastrectomy	46.91	Adenocarcinoma	16	MSI-L/MSS	negative	3	0	1	1	1	3
322	74	0	9	1	2	9	0	0	4	0.96347	3	N1	M0	II	Yes	47.1	Total gastrectomy	46.91	Adenocarcinoma	29	MSI-L/MSS	negative	2	1	1	1	1	4
323	75	0	3	4	4	9	9	6	6	1.47036	4	N2	M0	III	Yes	49.75	Total gastrectomy	70	Adenocarcinoma	29	MSI-L/MSS	negative	3	0	1	0	1	2
324	77	0	9	3	1	4	3	3	6	1.54453	2	N1	M0	I	Yes	47.85	Total gastrectomy	53.7	Adenocarcinoma	37	MSI-L/MSS	positive	3	1	1	1	1	4
325	41	2	6	9	2	6	2	0	1	1.11643	3	N3	M0	III	No	43	Part gastrectomy	40	Adenocarcinoma	32	MSI-L/MSS	negative	1	0	0	0	0	0
326	74	0	3	2	9	2	3	3	6	0.76602	4	N3	M0	III	Yes	49.35	Total gastrectomy	70	Adenocarcinoma	29	MSI-H	negative	2	1	1	1	1	4
327	75	0	3	1	2	1	6	3	3	1.12024	1	N1	M0	I	Yes	53.35	Part gastrectomy	53.7	Adenocarcinoma	29	MSI-L/MSS	negative	3	1	1	1	1	4
328	62	0	3	2	6	4	3	3	3	0.74434	4	N1	M0	II	Yes	41.85	Total gastrectomy	40	Adenocarcinoma	34	MSI-L/MSS	negative	3	1	1	1	1	4
329	76	0	6	9	4	9	6	6	4	1.66796	2	N2	M0	II	Yes	47.95	Part gastrectomy	20	Adenocarcinoma	28	MSI-L/MSS	negative	3	1	1	1	1	4
330	19	1	6	3	9	9	9	9	3	1.87395	4	N3	M0	III	No	55.7	Total gastrectomy	100	Adenocarcinoma	54	MSI-L/MSS	negative	2	1	1	1	1	4
331	8	1	3	9	2	6	6	2	1	1.2438	4	N3	M0	III	No	42	Total gastrectomy	80	Adenocarcinoma	22	MSI-L/MSS	negative	1	0	0	1	1	2
332	18	1	3	0	4	6	6	6	6	1.07429	3	N3	M0	III	Yes	51.05	Part gastrectomy	30	Adenocarcinoma	25	MSI-L/MSS	negative	2	0	1	0	1	2
333	16	1	3	3	2	6	9	4	4	1.44656	3	N3	M0	III	No	41.3	Part gastrectomy	60	Adenocarcinoma	26	MSI-L/MSS	negative	2	0	0	0	0	0
334	26	1	3	6	4	9	6	0	2	1.02296	3	N3	M0	III	No	42.75	Part gastrectomy	40	Adenocarcinoma	44	MSI-L/MSS	negative	1	0	0	0	0	0
335	26	1	9	2	2	9	6	6	6	1.83264	3	N3	M0	III	No	37.45	Total gastrectomy	60	Adenocarcinoma	27	MSI-L/MSS	negative	3	0	1	0	1	2
336	75	0	3	4	4	4	0	0	2	0.39809	4	N1	M0	II	Yes	32.9	Total gastrectomy	70	Adenocarcinoma	31	MSI-L/MSS	negative	3	1	1	1	1	4
337	75	0	9	9	9	6	2	9	9	1.72107	4	N3	M0	III	Yes	34.8	Part gastrectomy	50	Adenocarcinoma	42	MSI-L/MSS	negative	1	0	1	0	1	2
338	5	1	6	4	0	6	6	0	1	1.41028	1	N3	M0	II	No	47.8	Part gastrectomy	30	Adenocarcinoma	18	MSI-H	negative	2	0	0	0	0	0
339	79.53	0	3	6	2	9	9	3	1	1.45279	3	N1	M0	II	No	54.65	Total gastrectomy	40	Adenocarcinoma	51	MSI-L/MSS	negative	2	1	1	0	1	3
340	17	1	3	1	4	2	3	6	3	0.85228	4	N3	M0	III	Yes	42.75	Total gastrectomy	40	Adenocarcinoma	28	MSI-L/MSS	negative	1	0	0	0	0	0
341	46	1	6	6	4	6	9	6	3	1.96028	4	N1	M0	III	Yes	53.9	Part gastrectomy	40	Adenocarcinoma	3	MSI-H	negative	1	0	0	1	0	1
342	74	0	3	9	6	9	6	2	6	1.16555	4	N1	M0	III	Yes	51	Part gastrectomy	50	Adenocarcinoma	53	MSI-L/MSS	negative	1	0	0	0	0	0
343	74	0	3	2	4	3	3	6	6	0.8644	4	N1	M0	II	No	46.9	Total gastrectomy	30	non Adenocarcinoma	56	MSI-L/MSS	negative	3	0	1	0	0	1
344	10	1	3	9	9	9	9	6	3	1.59861	2	N1	M0	II	Yes	37.2	Total gastrectomy	30	Adenocarcinoma	27	MSI-L/MSS	negative	2	1	1	0	0	2
345	74	0	1	0	2	3	3	3	1	0.47529	4	N2	M0	III	Yes	51.55	Total gastrectomy	30	mix	19	MSI-L/MSS	negative	2	0	0	0	0	0
346	73	0	9	6	2	9	9	3	3	2.19505	3	N1	M0	II	No	60.75	Part gastrectomy	30	Adenocarcinoma	25	MSI-L/MSS	negative	2	1	1	1	1	4
347	73	0	6	6	4	9	6	3	3	1.48448	4	N1	M0	II	Yes	46.95	Part gastrectomy	30	Adenocarcinoma	21	MSI-L/MSS	negative	1	0	1	1	1	3
348	75	0	4	4	6	2	2	9	3	1.03915	3	N2	M0	III	Yes	47.65	Total gastrectomy	30	Adenocarcinoma	43	MSI-L/MSS	negative	2	1	1	0	0	2
349	74	0	3	4	1	3	3	2	6	0.82208	4	N1	M0	II	No	46.15	Part gastrectomy	40	Adenocarcinoma	29	MSI-L/MSS	negative	2	0	1	1	1	3
350	8	1	6	6	6	2	9	6	6	2.02516	4	N3	M0	III	No	50.2	Total gastrectomy	90	Adenocarcinoma	51	MSI-L/MSS	negative	2	0	1	0	1	2
351	11	1	2	6	4	9	6	6	2	1.08003	3	N2	M0	III	Yes	46	Part gastrectomy	70	Adenocarcinoma	35	MSI-L/MSS	negative	2	0	0	0	0	0
352	32	1	6	6	4	9	4	6	6	1.35575	3	N3	M0	III	No	40.1	Part gastrectomy	40	Adenocarcinoma	39	MSI-L/MSS	negative	2	0	1	0	1	2
353	32	1	6	6	4	9	4	6	9	1.35575	3	N3	M0	III	No	40.1	Part gastrectomy	40	Adenocarcinoma	39	MSI-L/MSS	negative	2	0	1	0	1	2
354	73	0	6	3	2	9	6	6	4	1.49254	1	N1	M0	I	Yes	37.7	Part gastrectomy	53.7	Adenocarcinoma	53	MSI-L/MSS	negative	1	1	1	1	1	4
355	44	1	9	9	6	9	6	6	9	2.02833	3	N1	M0	II	Yes	47.1	Total gastrectomy	40	Adenocarcinoma	34	MSI-L/MSS	negative	2	0	0	0	0	0
356	73	0	3	6	4	9	9	9	6	1.62281	3	N3	M0	III	Yes	42.75	Part gastrectomy	100	Adenocarcinoma	52	MSI-L/MSS	negative	2	1	0	0	0	1
357	73	0	9	9	2	3	6	6	6	2.16331	4	N3	M0	III	Yes	42.05	Total gastrectomy	100	Adenocarcinoma	13	MSI-L/MSS	negative	3	1	1	1	1	4
358	72	0	3	0	4	2	2	2	1	0.59117	4	N1	M0	III	Yes	40.75	Total gastrectomy	60	non Adenocarcinoma	35	MSI-L/MSS	negative	2	0	1	0	0	1
359	17	1	6	9	2	9	9	6	6	2.0074	4	N3	M0	III	No	42.65	Total gastrectomy	60	Adenocarcinoma	27	MSI-L/MSS	negative	3	1	1	1	1	4
360	8	1	3	6	3	9	9	6	2	1.5378	4	N3	M0	II	Yes	38.4	Total gastrectomy	120	mix	41	MSI-L/MSS	negative	1	0	0	0	0	0
361	36	1	6	3	6	9	6	6	6	1.47102	4	N3	M0	III	Yes	53.1	Total gastrectomy	60	Adenocarcinoma	38	MSI-L/MSS	positive	2	0	0	1	1	2
362	42	2	9	6	9	9	6	6	3	1.9191	2	N3	M0	III	Yes	47.3	Total gastrectomy	80	Adenocarcinoma	36	MSI-L/MSS	negative	2	0	0	0	1	1
363	72	0	3	0	4	4	3	0	6	0.60265	3	N2	M0	III	Yes	45.9	Total gastrectomy	60	Adenocarcinoma	19	MSI-L/MSS	negative	2	0	0	0	0	0
364	3	1	9	6	6	9	9	6	6	2.26392	4	N3	M0	II	No	46.6	Total gastrectomy	46.91	Adenocarcinoma	41	MSI-L/MSS	negative	1	0	1	1	1	3
365	74	0	3	9	6	9	9	3	3	1.52436	3	N2	M0	III	Yes	43.1	Part gastrectomy	50	Adenocarcinoma	52	MSI-L/MSS	negative	1	0	1	0	1	2
366	10	2	9	1	2	4	3	2	1	1.44696	4	N3	M0	III	Yes	43.75	Total gastrectomy	60	Adenocarcinoma	38	MSI-L/MSS	positive	0	1	1	1	1	4
367	72	0	3	0	4	3	0	3	6	0.38327	4	N3	M0	III	Yes	46.15	Total gastrectomy	60	mix	44	MSI-L/MSS	negative	0	0	1	0	0	1
368	77.3	0	3	6	1	6	9	3	6	1.5149	3	N1	M0	II	No	48.5	Part gastrectomy	20	mix	41	MSI-L/MSS	negative	2	1	0	0	0	1
369	19	1	9	1	4	9	9	9	6	2.20992	3	N3	M0	III	No	48.35	Total gastrectomy	50	Adenocarcinoma	37	MSI-L/MSS	negative	2	0	1	0	1	2
370	70	0	3	6	6	9	6	6	3	1.19298	4	N2	M0	III	Yes	53.2	Part gastrectomy	20	Adenocarcinoma	25	MSI-H	negative	2	0	0	1	1	2
371	71	0	9	9	6	6	2	6	2	1.64682	3	N1	M0	II	Yes	52.1	Total gastrectomy	60	Adenocarcinoma	41	MSI-L/MSS	negative	1	0	1	0	1	2
372	72	0	3	3	2	6	2	6	2	0.7399	4	N3	M0	III	Yes	46.9	Part gastrectomy	70	Adenocarcinoma	27	MSI-L/MSS	negative	1	0	0	0	0	0
373	74.3	0	3	4	2	9	3	3	2	0.73337	4	N3	M0	III	No	47.85	Total gastrectomy	90	Adenocarcinoma	35	MSI-L/MSS	negative	2	1	1	0	0	2
374	76.7	0	9	9	9	9	9	6	6	2.34087	3	N1	M0	II	Yes	49.35	Total gastrectomy	30	Adenocarcinoma	22	MSI-L/MSS	negative	3	1	1	1	1	4
375	70	0	9	0	6	1	6	3	3	1.80995	2	N2	M0	II	Yes	46.65	Part gastrectomy	30	Adenocarcinoma	26	MSI-L/MSS	negative	1	0	0	0	0	0
376	24	1	9	9	6	9	9	6	6	2.35701	4	N3	M0	III	Yes	47.05	Total gastrectomy	120	Adenocarcinoma	45	MSI-L/MSS	negative	1	1	0	0	0	1
377	73	0	3	1	1	2	3	0	2	0.68764		N	M	I	Yes	55.05	Total gastrectomy	50	Adenocarcinoma	44	MSI-L/MSS	negative	3	1	1	1	0	3
378	29	1	6	9	3	9	9	6	6	2.00202	3	N3	M0	III	Yes	39.35	Total gastrectomy	70	Adenocarcinoma	43	MSI-L/MSS	negative	1	1	1	1	1	4
379	10	1	6	9	4	6	6	6	3	1.72469	4	N3	M0	III	Yes	56.65	Part gastrectomy	40	Adenocarcinoma	28	MSI-L/MSS	negative	1	0	0	0	0	0
380	31	1	3	0	6	6	6	9	6	1.15392	3	N2	M0	III	No	33.05	Total gastrectomy	60	Adenocarcinoma	35	MSI-L/MSS	negative	2	0	1	0	1	2
381	7	1	9	6	2	6	9	3	4	2.25178	4	N3	M0	II	Yes	43.7	Part gastrectomy	30	Adenocarcinoma	45	MSI-L/MSS	negative	2	1	0	1	1	3
382	68	0	3	9	2	9	6	3	3	1.2172	4	N3	M0	III	Yes	46.85	Total gastrectomy	70	Adenocarcinoma	50	MSI-L/MSS	positive	3	1	1	1	1	4
383	71	0	9	9	4	9	3	3	6	1.62002	3	N3	M0	III	Yes	47.2	Total gastrectomy	60	Adenocarcinoma	41	MSI-L/MSS	negative	2	0	1	1	1	3
384	71	0	3	2	6	9	6	3	4	0.97847	4	N2	M0	III	No	47.25	Part gastrectomy	80	Adenocarcinoma	27	MSI-L/MSS	negative	1	0	0	0	0	0
385	69	0	3	0	1	0	0	1	2	0.39588	4	N3	M0	III	Yes	53.5	Total gastrectomy	60	Adenocarcinoma	48	MSI-H	negative	1	0	0	0	0	0
386	10	1	0	0	2	3	9	4	3	1.03907	4	N3	M0	III	Yes	53.9	Part gastrectomy	60	Adenocarcinoma	39	MSI-H	negative	1	0	0	0	0	0
387	20	1	6	6	2	6	9	2	6	1.85052	4	N3	M0	III	No	39.65	Part gastrectomy	60	Adenocarcinoma	42	MSI-L/MSS	negative	2	0	0	0	1	1
388	58	1	9	0	4	6	6	6	1	1.81655	4	N3	M0	III	No	49.8	Total gastrectomy	70	Adenocarcinoma	44	MSI-L/MSS	negative	1	0	1	0	1	2
389	69	0	3	3	2	6	2	3	3	0.64951	3	N3	M0	III	No	45.45	Total gastrectomy	46.91	mix	51	MSI-L/MSS	negative	3	0	0	0	0	0
390	71	0	9	2	9	9	9	9	6	2.21405	3	N1	M0	II	No	51	Total gastrectomy	40	Adenocarcinoma	27	MSI-L/MSS	negative	2	1	1	0	1	3
391	69	0	3	0	2	3	0	3	2	0.39403	4	N3	M0	III	No	50.75	Part gastrectomy	53.7	mix	62	MSI-H	negative	2	0	1	0	0	1
392	15	1	9	2	4	6	6	6	6	1.87861	3	N3	M0	III	No	43.1	Part gastrectomy	50	Adenocarcinoma	36	MSI-L/MSS	negative	3	1	1	1	1	4
393	75.57	0	3	9	2	6	9	3	2	1.60261	3	N1	M0	II	No	25.45	Total gastrectomy	100	Adenocarcinoma	41	MSI-L/MSS	positive	1	1	1	1	1	4
394	70	0	9	3	2	9	3	6	6	1.53499	3	N1	M0	II	Yes	46.25	Total gastrectomy	40	Adenocarcinoma	42	MSI-H	positive	3	1	1	1	1	4
395	22	1	9	9	9	9	6	6	3	2.01219	4	N3	M0	III	Yes	37.5	Total gastrectomy	70	Adenocarcinoma	41	MSI-L/MSS	negative	3	1	1	0	0	2
396	70	0	3	2	4	9	6	6	6	1.07962	3	N3	M0	III	Yes	47.5	Total gastrectomy	50	Adenocarcinoma	41	MSI-L/MSS	negative	2	1	1	1	1	4
397	83	0	6	9	0	9	6	3	3	1.59909	4	N3	M0	III	No	53.2	Total gastrectomy	70	Adenocarcinoma	47	MSI-L/MSS	negative	2	0	1	0	1	2
398	7	1	6	9	4	9	9	9	6	2.08703	4	N1	M0	III	Yes	46.35	Total gastrectomy	60	Adenocarcinoma	53	MSI-L/MSS	negative	2	0	1	0	1	2
399	25	1	3	9	0	9	3	3	6	0.89928	4	N3	M0	III	Yes	41.3	Total gastrectomy	100	non Adenocarcinoma	46	MSI-H	negative	2	0	0	0	0	0
400	83	0	0	9	3	9	9	0	9	1.07898	3	N0	M0	II	Yes	46.35	Total gastrectomy	25	Adenocarcinoma	44	MSI-L/MSS	negative	3	1	1	0	1	3
401	85.9	0	2	9	6	9	9	3	9	1.40065	3	N1	M0	II	Yes	50.5	Total gastrectomy	40	Adenocarcinoma	22	MSI-L/MSS	negative	3	0	1	0	0	1
402	81	0	3	9	1	9	3	3	3	0.8939	3	N0	M0	II	Yes	44.8	Total gastrectomy	70	Adenocarcinoma	50	MSI-L/MSS	positive	3	1	1	1	1	4
403	8	1	3	9	2	9	9	3	3	1.54588	3	N3	M0	III	Yes	41.4	Total gastrectomy	50	mix	54	MSI-H	negative	2	0	0	0	0	0
404	77	0	3	9	9	9	0	3	9	0.52218	4	N1	M0	III	Yes	51.6	Total gastrectomy	100	Adenocarcinoma	26	MSI-L/MSS	negative	3	1	1	0	1	3
405	82	0	9	9	6	9	9	4	2	2.29675	3	N2	M0	III	No	49.35	Total gastrectomy	40	Adenocarcinoma	32	MSI-H	negative	3	1	1	1	1	4
406	78	1	3	9	3	6	9	9	3	1.77801	3	N2	M0	III	Yes	53.3	Part gastrectomy	60	Adenocarcinoma	30	MSI-L/MSS	negative	1	0	0	0	0	0
407	81	0	3	4	3	6	4	9	6	1.07506	3	N0	M0	II	Yes	47.05	Part gastrectomy	25	Adenocarcinoma	26	MSI-H	negative	2	1	1	1	1	4
408	81	0	3	9	9	9	9	9	9	1.689	4	N2	M0	III	Yes	48.6	Total gastrectomy	40	Adenocarcinoma	28	MSI-L/MSS	negative	3	0	1	0	0	1
409	20	1	3	3	6	9	9	9	9	1.51896	4	N0	M0	II	Yes	48.5	Total gastrectomy	30	Adenocarcinoma	32	MSI-L/MSS	negative	1	0	1	0	0	1
410	49	1	3	9	6	6	9	6	9	1.67148	4	N0	M0	II	Yes	48.35	Total gastrectomy	70	mix	54	MSI-L/MSS	negative	2	0	0	0	0	0
411	82	0	3	9	2	4	2	2	9	0.84338	3	N3	M0	III	Yes	45.5	Total gastrectomy	60	Adenocarcinoma	37	MSI-L/MSS	negative	2	0	0	0	0	0
412	81	0	4	9	9	9	9	9	9	1.81271	4	N2	M0	III	Yes	41.65	Part gastrectomy	40	Adenocarcinoma	63	MSI-H	negative	3	0	1	0	0	1
413	53	2	6	3	1	9	9	6	4	1.8266	3	N2	M0	III	No	39.15	Total gastrectomy	50	Adenocarcinoma	51	MSI-H	negative	1	0	0	0	0	0
414	80	0	3	6	4	9	9	6	6	1.53242	3	N1	M0	II	Yes	50.4	Part gastrectomy	60	Adenocarcinoma	42	MSI-L/MSS	negative	1	0	0	0	0	0
415	15	1	9	9	9	9	9	6	4	2.34087	4	N3	M0	III	Yes	44.6	Total gastrectomy	80	Adenocarcinoma	54	MSI-L/MSS	negative	3	0	1	1	1	3
416	4	1	3	3	9	1	3	9	4	0.99674	4	N3	M0	III	No	41.05	Total gastrectomy	70	Adenocarcinoma	30	MSI-H	negative	3	0	1	0	1	2
417	81	0	9	6	6	9	9	6	9	2.26392	4	N2	M0	III	No	47.6	Total gastrectomy	30	Adenocarcinoma	27	MSI-L/MSS	negative	2	1	1	1	1	4
418	80	0	9	3	4	6	6	3	6	1.81925	3	N0	M0	II	Yes	53.45	Part gastrectomy	15	Adenocarcinoma	28	MSI-L/MSS	positive	3	1	1	1	1	4
419	81	0	3	3	6	9	1	9	6	0.64248	3	N2	M0	III	No	51.35	Total gastrectomy	40	Adenocarcinoma	25	MSI-L/MSS	negative	2	0	0	0	0	0
420	81.5	0	3	3	9	9	3	6	1	0.75507	4	N2	M0	III	Yes	50.3	Part gastrectomy	40	Adenocarcinoma	56	MSI-L/MSS	negative	2	0	1	0	1	2
421	32	1	9	4	4	6	2	6	3	1.50243	4	N1	M0	III	No	44.35	Part gastrectomy	50	Adenocarcinoma	23	MSI-L/MSS	negative	1	0	0	0	0	0
422	79	0	9	6	3	9	6	6	4	1.95138	4	N0	M0	II	No	49.05	Part gastrectomy	30	mix	29	MSI-L/MSS	positive	3	1	1	1	1	4
423	63	1	9	9	2	6	0	3	9	1.35883	3	N3	M0	III	Yes	50.3	Total gastrectomy	70	Adenocarcinoma	60	MSI-L/MSS	negative	3	1	0	1	0	2
424	30	1	6	1	1	6	3	6	6	1.16391	3	N3	M0	III	Yes	51.7	Total gastrectomy	50	Adenocarcinoma	15	MSI-L/MSS	negative	2	1	0	0	0	1
425	65	0	3	0	4	3	9	2	1	1.33918	3	N2	M0	III	Yes	53.2	Part gastrectomy	15	Adenocarcinoma	32	MSI-H	negative	3	0	0	0	0	0
426	18	2	3	3	9	3	9	3	2	1.4355	4	N3	M0	III	Yes	40.2	Total gastrectomy	120	Adenocarcinoma	30	MSI-L/MSS	negative	2	1	1	0	1	3
427	66	0	3	2	2	3	3	6	2	0.87516	3	N3	M0	III	Yes	54.15	Part gastrectomy	45	Adenocarcinoma	57	MSI-L/MSS	negative	3	0	0	0	0	0
428	65	0	2	3	9	3	9	3	2	1.31179	4	N3	M0	III	Yes	46.9	Total gastrectomy	60	Adenocarcinoma	48	MSI-L/MSS	negative	2	0	1	0	0	1
429	64	0	3	9	6	9	9	6	6	1.61475	4	N3	M0	III	Yes	41.35	Total gastrectomy	70	mix	59	MSI-L/MSS	negative	3	0	1	0	0	1
430	63	0	9	4	2	3	9	2	1	2.21632	3	N1	M0	II	Yes	54.25	Total gastrectomy	90	Adenocarcinoma	52	MSI-L/MSS	negative	2	0	1	1	1	3
431	63	0	3	3	2	9	9	9	2	1.54048	3	N1	M0	II	Yes	47.45	Total gastrectomy	30	Adenocarcinoma	38	MSI-L/MSS	negative	2	1	1	1	1	4
432	64	0	4	4	2	6	6	6	1	1.33288	4	N1	M0	II	Yes	53.05	Total gastrectomy	50	Adenocarcinoma	29	MSI-L/MSS	negative	2	0	1	0	0	1
433	62	0	2	2	9	9	9	6	6	1.25769	4	N3	M0	III	Yes	45.9	Part gastrectomy	50	Adenocarcinoma	54	MSI-L/MSS	negative	3	1	1	1	1	4
434	66.7	0	3	2	9	9	6	3	6	0.96233	3	N2	M0	III	Yes	52.95	Total gastrectomy	57	Adenocarcinoma	53	MSI-L/MSS	negative	2	0	0	0	0	0
435	66.5	0	6	9	6	9	2	6	6	1.21896	3	N2	M0	III	Yes	50.9	Total gastrectomy	20	Adenocarcinoma	45	MSI-L/MSS	negative	2	1	1	1	1	4
436	65	0	3	2	6	4	6	3	6	1.07302	1	N3	M0	II	Yes	48.9	Total gastrectomy	8	Adenocarcinoma	31	MSI-H	negative	3	0	1	1	1	3
437	64	0	0	9	4	6	9	3	3	1.22072	3	N1	M0	II	Yes	52.2	Total gastrectomy	25	Adenocarcinoma	48	MSI-L/MSS	negative	2	0	1	0	1	2
438	64	0	6	3	6	6	6	6	3	1.52775	3	N1	M0	II	Yes	51.3	Total gastrectomy	30	mix	49	MSI-L/MSS	positive	3	1	1	1	1	4
439	63	0	3	1	4	2	3	1	1	0.70163	1	N1	M0	I	No	56.3	Part gastrectomy	53.7	non Adenocarcinoma	28	MSI-L/MSS	negative	1	0	1	0	1	2
440	66.4	0	3	3	1	6	0	6	6	0.52616	2	N2	M0	II	Yes	49.35	Part gastrectomy	40	Adenocarcinoma	32	MSI-H	negative	2	1	1	0	1	3
441	64	0	9	2	6	3	1	6	6	1.37678	1	N1	M0	I	No	43.5	Part gastrectomy	53.7	Adenocarcinoma	46	MSI-H	negative	2	0	0	0	0	0
442	64	0	3	6	4	6	0	2	1	0.48259	4	N1	M0	II	Yes	43.75	Total gastrectomy	50	Adenocarcinoma	64	MSI-L/MSS	negative	1	0	1	0	1	2
443	64	0	9	2	9	9	9	6	6	2.12366	3	N1	M0	II	Yes	58.8	Total gastrectomy	15	mix	49	MSI-L/MSS	negative	2	0	0	0	0	0
444	62	0	3	0	1	9	9	0	1	1.1816	3	N1	M0	II	Yes	56	Total gastrectomy	170	Adenocarcinoma	56	MSI-L/MSS	negative	2	0	0	0	0	0
