# Supplementary material for: An immune checkpoint score system for prognostic evaluation and adjuvant chemotherapy selection in gastric cancer
Source: Nat Commun. 2020 Dec 11;11:6352. doi: 10.1038/s41467-020-20260-7 (PMC7732987; doi:10.1038/s41467-020-20260-7)
Supplement: Supplementary file 6 — Supplementary Data 3 [file 41467_2020_20260_MOESM6_ESM.xlsx]

## Sheet: 工作表1
Number	os	ostime	T	N	TNM	Chemotherapy	Resection type	Pathological type	grade	Number of Lymph node examined	Tumor size（mm）	siglec6	cd44	cd155	nectin2	hmgb1	ceacam1	Signatute=0.10956*CEACAM1-0.01891*NECTIN2-0.00538*HMGB1+0.03103*CD155+0.12371*CD44+0.03013*SIGLEC6	PNI	EBV status	MSI status
1	0	74	T4	N2	III	Yes	Total gastrectomy	mix	low	23	50	3	9	9	1	9	9	2.40176	41	negative	MSI-H
2	0	74	T4	N2	III	No	Total gastrectomy	Adenocarcinoma	mix	24	75	6	9	6	3	3	9	2.39352	46.3	negative	MSI-H
3	0	76	T4	N1	III	Yes	Part gastrectomy	mix	mix	18	25	2	0	9	9	9	3	0.4496	52.25	negative	MSI-H
4	0	76	T4	N0	II	No	Part gastrectomy	Adenocarcinoma	middle	26	50	3	9	6	3	1	9	2.31389	49.05	negative	MSI-H
5	0	76	T2	N0	I	No	Part gastrectomy	Adenocarcinoma	mix	15	10	9	6	4	2	2	9	2.07501	55.25	negative	MSI-H
6	1	7	T4	N3	III	No	Part gastrectomy	mix	low	28	30	6	9	9	4	6	4	1.90376	46.4	negative	MSI-H
7	1	45	T4	N2	III	Yes	Part gastrectomy	Adenocarcinoma	middle	32	40	6	4	0	6	9	2	0.73286	45.9	negative	MSI-L/MSS
8	1	7	T4	N3	III	No	Part gastrectomy	Adenocarcinoma	low	17	50	9	9	4	4	4	4	1.84976	46.4	negative	MSI-H
9	1	34	T4	N3	III	Yes	Part gastrectomy	Adenocarcinoma	low	38	40	0	2	6	6	6	4	0.7261	47.2	negative	MSI-L/MSS
10	1	18	T4	N0	II	No	Total gastrectomy	Adenocarcinoma	middle	23	80	4	9	9	6	4	9	2.36424	42.4	negative	MSI-H
11	1	6	T4	N3	III	No	Part gastrectomy	Adenocarcinoma	low	25	25	6	0	0	2	9	6	0.7519	47.95	negative	MSI-L/MSS
12	1	27	T4	N3	III	Yes	Total gastrectomy	Adenocarcinoma	low	21	50	4	9	6	1	4	6	2.03702	46.25	positve	MSI-L/MSS
13	1	13	T2	N0	I	No	Part gastrectomy	Adenocarcinoma	middle	12	15	4	9	6	9	9	6	1.85884	56	negative	MSI-H
14	0	75	T4	N1	III	Yes	Total gastrectomy	Adenocarcinoma	low	30	60	0	2	1	3	3	2	0.4247	46.5	negative	MSI-H
15	0	73	T1	N0	I	No	Total gastrectomy	Adenocarcinoma	mix	18	20	0	0	0	0	2	0	-0.01076	58	negative	MSI-H
16	0	74	T1	N0	I	No	Total gastrectomy	Adenocarcinoma	mix	27	10	3	9	9	3	1	6	2.0783	51.8	negative	MSI-L/MSS
17	1	14	T4	N0	II	No	Part gastrectomy	mix	low	30	40	3	2	1	6	4	1	0.34342	54	negative	MSI-L/MSS
18	0	74	T4	N0	II	Yes	Part gastrectomy	Adenocarcinoma	low	21	80	2	3	2	2	9	1	0.51677	45.2	negative	MSI-L/MSS
19	0	78	T4	N0	II	Yes	Part gastrectomy	Adenocarcinoma	low	31	60	0	3	0	2	3	1	0.42673	55	negative	MSI-H
20	1	22	T1	N0	I	Yes	Part gastrectomy	Adenocarcinoma	low	24	10	3	1	0	2	9	2	0.34698	50.55	negative	MSI-L/MSS
21	1	22	T4	N3	III	No	Part gastrectomy	Adenocarcinoma	middle	25	40	6	2	2	2	9	0	0.40402	48	negative	MSI-L/MSS
22	0	73	T4	N3	III	Yes	Total gastrectomy	Adenocarcinoma	low	19	70	2	2	9	2	6	1	0.62641	47.2	negative	MSI-L/MSS
23	1	14	T4	N3	III	No	Part gastrectomy	Adenocarcinoma	low	19	50	0	9	9	4	6	6	1.9421	46.75	negative	MSI-L/MSS
24	0	74	T4	N2	III	Yes	Total gastrectomy	Adenocarcinoma	mix	26	40	0	3	0	1	2	3	0.67014	43.95	negative	MSI-L/MSS
25	0	75	T1	N0	I	No	Part gastrectomy	mix	mix	15	35	0	2	0	0	2	2	0.45578	52.45	positve	MSI-H
26	1	21	T1	N0	I	No	Part gastrectomy	mix	low	13	40	1	2	2	0	2	0	0.32885	46.75	negative	MSI-L/MSS
27	1	28	T1	N0	I	Yes	Part gastrectomy	mix	low	22	60	3	1	2	2	4	2	0.43594	48.5	negative	MSI-L/MSS
28	0	74	T4	N1	III	Yes	Part gastrectomy	Adenocarcinoma	mix	22	15	4	2	6	6	6	1	0.51794	59	negative	MSI-H
29	1	17	T4	N3	III	Yes	Total gastrectomy	Adenocarcinoma	low	28	70	9	4	9	9	4	9	1.83961	42.2	positve	MSI-H
30	1	6	T1	N1	I	No	Part gastrectomy	Adenocarcinoma	low	15	35	6	9	6	4	9	9	2.34233	48	negative	MSI-H
31	1	21	T4	N3	III	No	Part gastrectomy	Adenocarcinoma	mix	38	90	4	1	1	6	9	0	0.11338	45	negative	MSI-L/MSS
32	1	32	T4	N2	III	Yes	Total gastrectomy	Adenocarcinoma	mix	26	40	4	2	6	4	9	2	0.64918	48.65	negative	MSI-L/MSS
33	0	73	T2	N0	I	No	Total gastrectomy	Adenocarcinoma	middle	23	50	4	0	1	2	9	4	0.50355	47.8	negative	MSI-H
34	1	17	T4	N3	III	No	Part gastrectomy	Adenocarcinoma	low	22	70	2	0	6	4	9	2	0.3415	45.7	negative	MSI-H
35	0	77	T4	N1	III	Yes	Total gastrectomy	Adenocarcinoma	mix	26	60	2	2	6	2	9	4	0.84586	58.1	negative	MSI-L/MSS
36	0	78	T1	N0	I	No	Part gastrectomy	Adenocarcinoma	high	25	15	1	1	1	1	9	0	0.11754	52.25	negative	MSI-L/MSS
37	0	77	T1	N0	I	No	Total gastrectomy	Adenocarcinoma	middle	30	10	2	0	2	0	9	1	0.18346	44.6	negative	MSI-L/MSS
38	0	77	T2	N0	I	No	Part gastrectomy	Adenocarcinoma	low	13	60	2	0	2	4	6	4	0.45264	47.65	negative	MSI-L/MSS
39	1	12	T4	N2	III	No	Total gastrectomy	Adenocarcinoma	low	20	65	4	0	6	4	4	2	0.42866	49.7	negative	MSI-L/MSS
40	0	79	T4	N0	II	Yes	Part gastrectomy	Adenocarcinoma	low	17	30	4	0	9	9	9	4	0.61942	44.1	negative	MSI-L/MSS
41	0	75	T1	N0	I	No	Part gastrectomy	unknown	high	13	10	2	1	2	6	9	1	0.19371	55.8	negative	MSI-L/MSS
42	0	75	T2	N1	II	Yes	Part gastrectomy	Adenocarcinoma	middle	25	20	3	1	2	6	9	6	0.77164	45.55	negative	MSI-L/MSS
43	0	74	T2	N0	I	No	Part gastrectomy	mix	low	16	10	2	4	2	6	9	1	0.56484	48.5	negative	MSI-L/MSS
44	1	25	T1	N0	I	Yes	Part gastrectomy	mix	low	13	5	6	9	9	1	4	9	2.51905	50.95	positve	MSI-H
45	1	11	T4	N2	III	No	Part gastrectomy	non Adenocarcinoma	high	19	65	4	2	2	4	9	2	0.52506	46	negative	MSI-L/MSS
46	0	76	T2	N1	II	Yes	Part gastrectomy	Adenocarcinoma	mix	16	20	9	6	9	1	1	6	1.92577	49.1	negative	MSI-L/MSS
47	1	6	T4	N2	III	No	Total gastrectomy	Adenocarcinoma	low	25	30	1	4	0	4	4	1	0.53737	48.05	negative	MSI-H
48	0	75	T4	N1	III	Yes	Total gastrectomy	Adenocarcinoma	low	24	55	2	2	2	2	2	2	0.54028	41.3	negative	MSI-L/MSS
49	0	74	T4	N1	III	Yes	Part gastrectomy	Adenocarcinoma	middle	23	45	2	0	2	2	2	2	0.29286	50.5	negative	MSI-L/MSS
50	0	74	T4	N0	II	Yes	Part gastrectomy	mix	high	27	90	9	0	1	4	3	0	0.21042	44	negative	MSI-L/MSS
51	0	75	T2	N0	I	No	Part gastrectomy	Adenocarcinoma	low	16	20	3	2	1	2	1	0	0.32564	52.85	negative	MSI-L/MSS
52	0	76	T1	N0	I	No	Part gastrectomy	Adenocarcinoma	low	22	40	6	0	2	1	3	1	0.31735	48.9	negative	MSI-L/MSS
53	1	22	T4	N2	III	No	Part gastrectomy	Adenocarcinoma	low	17	50	3	2	1	1	4	0	0.32841	57.25	negative	MSI-L/MSS
54	1	9	T4	N0	II	Yes	Part gastrectomy	Adenocarcinoma	low	24	65	4	6	6	6	4	9	1.90002	47.35	negative	MSI-H
55	1	11	T4	N3	III	No	Total gastrectomy	Adenocarcinoma	low	27	50	9	9	0	1	2	9	2.34093	56.05	negative	MSI-L/MSS
56	0	78	T2	N0	I	No	Total gastrectomy	Adenocarcinoma	high	21	20	6	0	2	2	3	4	0.62712	49.85	negative	MSI-H
57	0	77	T4	N2	III	Yes	Part gastrectomy	Adenocarcinoma	mix	25	48	3	9	9	2	1	9	2.42589	51.65	negative	MSI-L/MSS
58	1	6	T4	N3	III	Yes	Part gastrectomy	mix	low	24	40	6	6	9	4	4	9	2.09119	46.75	negative	MSI-L/MSS
59	1	6	T4	N3	III	No	Part gastrectomy	Adenocarcinoma	mix	26	50	6	9	2	9	3	9	2.15594	44.4	negative	MSI-L/MSS
60	1	13	T4	N2	III	No	Part gastrectomy	Adenocarcinoma	mix	28	70	6	6	6	2	1	9	2.05206	40.45	negative	MSI-H
61	0	80	T4	N1	III	Yes	Total gastrectomy	Adenocarcinoma	mix	23	50	3	3	2	0	2	2	0.73194	42.9	negative	MSI-L/MSS
62	1	2	T4	N3	III	Yes	Part gastrectomy	Adenocarcinoma	middle	20	40	4	9	9	4	6	9	2.3913	41.15	negative	MSI-H
63	1	6	T4	N3	III	Yes	Total gastrectomy	mix	low	24	80	9	6	0	4	2	9	1.91307	49.95	negative	MSI-H
64	1	11	T1	N2	II	No	Part gastrectomy	Adenocarcinoma	low	29	12	2	6	6	6	2	9	1.85052	48.45	negative	MSI-L/MSS
65	0	75	T4	N2	III	No	Total gastrectomy	Adenocarcinoma	mix	25	50	3	6	2	1	1	9	1.85646	46.55	negative	MSI-L/MSS
66	2	27	T2	N2	II	Yes	Part gastrectomy	Adenocarcinoma	low	17	25	2	2	0	2	3	0	0.25372	61.55	negative	MSI-H
67	0	79	T1	N0	I	No	Part gastrectomy	Adenocarcinoma	middle	26	15	0	0	0	0	2	0	-0.01076	49.9	negative	MSI-H
68	0	79	T1	N0	I	No	Part gastrectomy	Adenocarcinoma	middle	22	35	6	2	2	6	6	6	1.00188	52.85	positve	MSI-L/MSS
69	0	79	T2	N0	I	No	Total gastrectomy	Adenocarcinoma	middle	43	25	4	6	6	2	2	9	1.98642	49.6	negative	MSI-L/MSS
70	1	42	T4	N0	II	Yes	Part gastrectomy	Adenocarcinoma	low	22	43	6	6	4	9	1	9	1.85763	46.1	negative	MSI-L/MSS
71	1	46	T4	N0	II	Yes	Part gastrectomy	Adenocarcinoma	low	16	42	6	6	6	9	1	9	1.91969	52.6	negative	MSI-H
72	0	75	T2	N0	I	No	Part gastrectomy	Adenocarcinoma	mix	29	40	3	2	6	1	9	3	0.78534	39.7	negative	MSI-H
73	1	39	T4	N0	II	Yes	Total gastrectomy	Adenocarcinoma	low	20	80	0	2	0	1	3	1	0.32193	54.85	negative	MSI-L/MSS
74	0	72	T2	N0	I	No	Total gastrectomy	Adenocarcinoma	mix	21	20	4	2	6	6	9	6	1.0496	46.45	negative	MSI-H
75	0	73	T1	N0	I	No	Part gastrectomy	mix	low	22	20	6	6	6	2	2	9	2.04668	48.65	negative	MSI-H
76	0	75	T4	N2	III	Yes	Total gastrectomy	Adenocarcinoma	low	24	140	2	4	0	0	9	0	0.50668	43.2	negative	MSI-L/MSS
77	1	23	T4	N2	III	Yes	Part gastrectomy	Adenocarcinoma	low	33	70	6	9	6	3	2	9	2.3989	37	negative	MSI-H
78	1	9	T4	N0	II	Yes	Part gastrectomy	mix	low	20	50	9	9	9	9	9	9	2.43126	46.8	negative	MSI-L/MSS
79	0	75	T4	N0	II	Yes	Total gastrectomy	Adenocarcinoma	low	28	60	3	9	6	0	2	9	2.36524	46.05	negative	MSI-L/MSS
80	0	75	T4	N2	III	Yes	Total gastrectomy	Adenocarcinoma	low	5	60	9	6	9	0	9	9	2.23032	46.05	negative	MSI-H
81	1	9	T4	N3	III	No	Total gastrectomy	Adenocarcinoma	mix	29	60	2	2	9	2	9	6	1.15807	45.2	negative	MSI-L/MSS
82	0	75	T2	N1	II	No	Part gastrectomy	Adenocarcinoma	middle	17	30	6	4	9	2	0	9	1.90311	44.85	negative	MSI-L/MSS
83	1	22	T4	N2	III	No	Total gastrectomy	Adenocarcinoma	mix	21	60	3	9	0	4	4	9	2.09266	35.55	negative	MSI-H
84	1	13	T4	N3	III	Yes	Total gastrectomy	Adenocarcinoma	mix	29	60	6	6	9	4	4	9	2.09119	49.45	negative	MSI-H
85	1	13	T4	N3	III	No	Part gastrectomy	Adenocarcinoma	low	27	35	4	4	4	2	6	4	1.10762	48.15	negative	MSI-H
86	1	26	T4	N1	III	No	Part gastrectomy	mix	middle	18	30	2	2	0	4	6	4	0.638	49.25	negative	MSI-L/MSS
87	0	72	T4	N2	III	Yes	Part gastrectomy	Adenocarcinoma	middle	21	40	6	2	0	2	2	2	0.59874	59	negative	MSI-H
88	0	72	T4	N0	II	Yes	Total gastrectomy	Adenocarcinoma	low	16	60	2	6	0	2	9	1	0.82584	58.75	negative	MSI-L/MSS
89	0	74	T4	N2	III	Yes	Total gastrectomy	Adenocarcinoma	middle	19	50	2	9	9	2	1	9	2.39576	42.05	negative	MSI-H
90	1	13	T4	N3	III	No	Total gastrectomy	mix	mix	16	30	4	4	9	1	4	9	1.84024	47.1	negative	MSI-H
91	0	73	T4	N1	III	No	Total gastrectomy	unknown	high	25	55	3	9	9	9	9	9	2.25048	50.25	negative	MSI-L/MSS
92	1	8	T2	N0	I	No	Total gastrectomy	Adenocarcinoma	mix	23	30	9	4	6	4	4	9	1.84107	46.95	negative	MSI-L/MSS
93	1	15	T4	N3	III	No	Total gastrectomy	Adenocarcinoma	middle	24	45	9	9	4	2	6	4	1.87682	43.4	negative	MSI-H
94	0	75	T4	N0	II	Yes	Total gastrectomy	Adenocarcinoma	mix	25	35	9	9	9	2	2	6	2.27261	44.8	negative	MSI-L/MSS
95	1	11	T1	N0	I	No	Part gastrectomy	Adenocarcinoma	middle	28	30	2	4	2	2	6	0	0.54706	50.05	negative	MSI-L/MSS
96	1	21	T4	N2	III	No	Total gastrectomy	mix	low	27	50	4	1	2	2	0	0	0.26847	40.8	negative	MSI-L/MSS
97	0	79	T4	N0	II	Yes	Part gastrectomy	mix	middle	10	45	9	9	3	3	6	9	2.37468	50.5	negative	MSI-H
98	1	44	T4	N2	III	Yes	Part gastrectomy	mix	low	22	40	6	6	4	2	0	9	1.99538	50.85	negative	MSI-L/MSS
99	1	78	T2	N0	I	No	Part gastrectomy	Adenocarcinoma	mix	24	20	9	9	9	4	4	4	2.00491	53.05	negative	MSI-L/MSS
100	1	6	T4	N0	II	No	Part gastrectomy	mix	middle	15	20	0	2	0	0	1	0	0.24204	51.8	negative	MSI-H
101	0	79	T2	N0	I	No	Total gastrectomy	Adenocarcinoma	low	23	35	3	2	9	9	2	9	1.42217	49.25	negative	MSI-L/MSS
102	1	24	T4	N1	III	No	Part gastrectomy	Adenocarcinoma	mix	21	55	3	0	2	6	1	6	0.69097	41.55	positve	MSI-H
103	1	43	T4	N1	III	Yes	Total gastrectomy	Adenocarcinoma	middle	19	45	6	0	4	6	0	6	0.8488	45.1	negative	MSI-H
104	0	73	T1	N0	I	No	Part gastrectomy	mix	high	17	30	3	1	0	3	2	1	0.25617	46.3	negative	MSI-L/MSS
105	0	72	T2	N0	I	No	Part gastrectomy	Adenocarcinoma	mix	31	85	3	9	1	1	0	9	2.20194	44.6	negative	MSI-H
106	0	76	T1	N0	I	No	Part gastrectomy	Adenocarcinoma	mix	27	15	9	2	3	6	3	1	0.59164	45.55	negative	MSI-H
107	0	76	T4	N2	III	Yes	Part gastrectomy	Adenocarcinoma	low	21	40	6	9	9	0	2	6	2.22004	51.05	negative	MSI-L/MSS
108	0	76	T4	N0	II	Yes	Total gastrectomy	Adenocarcinoma	middle	29	40	3	4	1	4	1	2	0.75436	43.4	positve	MSI-H
109	1	31	T2	N2	II	Yes	Part gastrectomy	Adenocarcinoma	low	24	20	9	6	4	9	6	2	1.1542	47.5	negative	MSI-L/MSS
110	0	62	T4	N2	III	Yes	Part gastrectomy	Adenocarcinoma	low	12	25	9	4	3	9	3	2	0.89189	58	negative	MSI-H
111	1	21	T2	N1	II	Yes	Part gastrectomy	Adenocarcinoma	mix	10	35	9	6	9	2	9	9	2.1925	57.55	negative	MSI-H
112	0	62	T3	N0	II	Yes	Part gastrectomy	Adenocarcinoma	middle	7	25	9	3	3	9	3	3	0.87774	43.05	negative	MSI-H
113	0	62	T1	N0	I	Yes	Part gastrectomy	Adenocarcinoma	low	34	20	9	2	3	9	3	1	0.53491	49.05	negative	MSI-H
114	0	58	T2	N0	II	Yes	Part gastrectomy	Adenocarcinoma	middle	22	30	6	3	6	9	9	9	1.50552	50.2	negative	MSI-H
115	1	44	T4	N0	III	Yes	Part gastrectomy	Adenocarcinoma	mix	15	55	9	6	6	1	1	9	2.16136	41.6	negative	MSI-L/MSS
116	1	58	T2	N0	II	No	Part gastrectomy	Adenocarcinoma	middle	13	20	9	2	6	9	9	6	1.14352	51.05	negative	MSI-L/MSS
117	1	58	T2	N0	II	No	Part gastrectomy	Adenocarcinoma	low	48	35	9	6	9	9	9	2	1.29321	49.95	negative	MSI-L/MSS
118	0	58	T2	N3	II	Yes	Part gastrectomy	Adenocarcinoma	high	22	55	9	2	3	9	9	9	1.37911	46.8	negative	MSI-L/MSS
119	0	58	T2	N1	II	Yes	Part gastrectomy	mix	mix	5	20	6	2	3	3	3	3	0.7771	47.65	negative	MSI-L/MSS
120	0	7	T3	N0	II	Yes	Part gastrectomy	Adenocarcinoma	mix	6	60	4	9	9	2	9	9	2.41298	48.45	negative	MSI-L/MSS
121	1	1	T3	N1	II	No	Part gastrectomy	Adenocarcinoma	low	8	65	9	6	9	9	9	9	2.06013	32	negative	MSI-L/MSS
122	0	64	T3	N1	II	Yes	Part gastrectomy	Adenocarcinoma	high	13	30	9	3	9	3	3	2	1.06782	44.3	negative	MSI-L/MSS
123	0	64	T1	N3	II	No	Part gastrectomy	Adenocarcinoma	mix	8	80	6	3	6	9	9	9	1.50552	39.95	negative	MSI-L/MSS
124	0	15	T4	N1	III	Yes	Total gastrectomy	Adenocarcinoma	mix	6	70	9	0	6	9	9	9	1.22478	44.1	negative	MSI-L/MSS
125	0	3	T2	N0	I	Yes	Total gastrectomy	Adenocarcinoma	mix	3	50	3	3	3	3	3	3	0.81042	46.95	negative	MSI-L/MSS
126	1	29	T4	N0	II	Yes	Total gastrectomy	Adenocarcinoma	mix	19	30	9	6	9	9	1	9	2.10317	49	negative	MSI-L/MSS
127	0	58	T3	N1	III	Yes	Total gastrectomy	Adenocarcinoma	low	9	40	9	6	9	9	9	3	1.40277	56.7	negative	MSI-L/MSS
128	0	64	T2	N2	II	Yes	Part gastrectomy	Adenocarcinoma	mix	9	25	2	6	2	3	3	0	0.79171	52.55	negative	MSI-L/MSS
129	1	50	T3	N1	III	No	Total gastrectomy	Adenocarcinoma	low	6	55	9	3	9	9	9	6	1.36032	43.35	negative	MSI-L/MSS
130	0	58	T3	N3	III	No	Part gastrectomy	Adenocarcinoma	middle	14	60	6	6	9	9	9	3	1.31238	35.4	negative	MSI-L/MSS
131	0	82	T4	N0	II	Yes	Part gastrectomy	Adenocarcinoma	mix	13	25	6	3	6	6	3	2	0.82761	49.5	negative	MSI-H
132	0	58	T4	N3	II	Yes	Part gastrectomy	Adenocarcinoma	middle	28	65	6	2	6	6	3	6	1.14214	44.85	positve	MSI-L/MSS
133	0	64	T3	N0	II	Yes	Part gastrectomy	Adenocarcinoma	high	14	18	2	9	3	9	9	2	1.26725	54.85	negative	MSI-L/MSS
134	1	34	T2	N2	II	Yes	Part gastrectomy	Adenocarcinoma	middle	5	60	9	3	9	1	1	9	1.88332	47	negative	MSI-L/MSS
135	0	67	T4	N3	III	No	Total gastrectomy	non Adenocarcinoma	high	17	90	3	6	9	1	3	9	2.06291	40.3	negative	MSI-L/MSS
136	0	68	T2	N1	II	Yes	Part gastrectomy	Adenocarcinoma	low	10	40	3	3	6	6	3	0	0.5181	44	negative	MSI-L/MSS
137	1	68	T4	N3	III	No	Total gastrectomy	Adenocarcinoma	high	23	70	3	2	0	3	3	0	0.26494	51.7	negative	MSI-L/MSS
138	0	68	T1	N0	I	Yes	Part gastrectomy	Adenocarcinoma	low	11	20	1	9	3	9	9	1	1.12756	53.7	negative	MSI-H
139	0	68	T4	N3	III	No	Part gastrectomy	Adenocarcinoma	low	17	60	1	0	0	0	0	0	0.03013	45	negative	MSI-H
140	1	6	T4	N2	III	No	Part gastrectomy	mix	mix	26	55	9	9	4	3	2	9	2.42723	46.9	negative	MSI-L/MSS
141	1	12	T4	N2	III	No	Total gastrectomy	mix	low	27	65	6	3	2	6	4	4	0.91723	48.65	negative	MSI-H
142	1	1	T4	N3	III	No	Part gastrectomy	Adenocarcinoma	middle	23	70	9	6	9	9	6	9	2.07627	46.8	negative	MSI-L/MSS
143	0	58	T4	N0	III	Yes	Part gastrectomy	Adenocarcinoma	low	13	65	6	3	6	6	3	4	1.04673	52.35	negative	MSI-L/MSS
144	0	58	T4	N0	III	No	Part gastrectomy	Adenocarcinoma	high	1	30	9	6	9	9	9	3	1.40277	51.95	negative	MSI-L/MSS
145	1	2	T4	N3	III	Yes	Part gastrectomy	mix	low	29	44	6	6	9	9	9	9	1.96974	50.05	negative	MSI-L/MSS
146	1	5	T4	N2	III	No	Total gastrectomy	Adenocarcinoma	high	24	50	4	6	9	6	3	4	1.45069	44.9	negative	MSI-L/MSS
147	0	59	T1	N1	I	No	Part gastrectomy	non Adenocarcinoma	high	18	26	6	0	9	9	9	2	0.46056	51.95	negative	MSI-L/MSS
148	0	59	T1	N0	I	No	Part gastrectomy	unknown	high	1	30	9	3	9	9	9	4	1.1412	50.35	negative	MSI-L/MSS
149	0	40	T4	N0	II	Yes	Part gastrectomy	non Adenocarcinoma	high	17	40	1	0	4	6	6	2	0.22763	43.4	negative	MSI-L/MSS
150	0	59	T2	N2	II	No	Part gastrectomy	mix	mix	10	55	9	4	6	1	1	9	1.91394	52.25	negative	MSI-L/MSS
151	0	59	T3	N3	III	Yes	Total gastrectomy	Adenocarcinoma	low	31	65	9	2	3	3	9	2	0.72565	35.65	negative	MSI-L/MSS
152	0	60	T4	N0	II	No	Part gastrectomy	Adenocarcinoma	middle	23	30	6	4	9	9	9	6	1.39364	53.5	negative	MSI-L/MSS
153	1	43	T4	N3	III	No	Part gastrectomy	Adenocarcinoma	low	50	35	6	6	9	6	9	9	2.02647	43	negative	MSI-L/MSS
154	1	2	T4	N0	II	Yes	Total gastrectomy	Adenocarcinoma	middle	6	40	6	6	9	9	9	9	1.96974	46.65	negative	MSI-H
155	1	11	T4	N2	III	No	Part gastrectomy	Adenocarcinoma	mix	10	40	6	4	9	3	1	9	1.87882	47.2	negative	MSI-H
156	1	21	T4	N1	III	No	Part gastrectomy	Adenocarcinoma	middle	16	30	3	6	6	6	6	9	1.85913	33	negative	MSI-H
157	0	63	T2	N0	I	No	Part gastrectomy	Adenocarcinoma	middle	2	25	3	3	3	9	9	2	0.55512	40.75	negative	MSI-L/MSS
158	0	63	T2	N0	I	Yes	Part gastrectomy	non Adenocarcinoma	high	4	50	6	3	3	6	9	3	0.8118	48.45	negative	MSI-L/MSS
159	0	63	T2	N0	I	Yes	Part gastrectomy	Adenocarcinoma	high	3	20	9	4	6	9	9	6	1.39094	51.85	negative	MSI-L/MSS
160	0	56	T4	N0	III	No	Part gastrectomy	Adenocarcinoma	mix	17	60	9	3	9	3	6	3	1.16124	46.25	negative	MSI-L/MSS
161	0	57	T4	N2	III	No	Part gastrectomy	Adenocarcinoma	middle	23	60	3	3	9	6	6	6	1.25241	48.9	negative	MSI-L/MSS
162	1	26	T4	N3	III	No	Part gastrectomy	Adenocarcinoma	low	34	80	6	6	9	9	9	9	1.96974	46.7	negative	MSI-L/MSS
163	0	62	T2	N0	I	Yes	Part gastrectomy	Adenocarcinoma	middle	16	40	6	6	6	9	9	9	1.87665	54.3	negative	MSI-L/MSS
164	0	57	T1	N0	I	No	Part gastrectomy	unknown	low	29	18	3	6	2	6	3	1	0.87467	41.8	negative	MSI-L/MSS
165	1	15	T4	N3	III	No	Total gastrectomy	Adenocarcinoma	middle	47	100	4	4	4	4	9	0	0.61542	51.95	negative	MSI-L/MSS
166	0	57	T2	N0	II	Yes	Part gastrectomy	Adenocarcinoma	middle	15	20	3	9	9	1	3	9	2.43404	47.1	negative	MSI-L/MSS
167	0	57	T4	N3	III	Yes	Part gastrectomy	Adenocarcinoma	middle	40	70	4	0	6	3	9	3	0.53023	42	negative	MSI-L/MSS
168	1	15	T4	N3	II	Yes	Part gastrectomy	Adenocarcinoma	high	24	60	4	0	9	9	6	9	1.18336	34.6	negative	MSI-L/MSS
169	0	62	T1	N0	I	No	Part gastrectomy	mix	middle	10	30	3	3	6	9	9	6	1.08645	52.85	negative	MSI-H
170	0	57	T4	N3	II	No	Part gastrectomy	Adenocarcinoma	middle	32	30	3	9	9	3	2	6	2.07292	52.3	negative	MSI-L/MSS
171	1	5	T3	N3	III	No	Total gastrectomy	Adenocarcinoma	low	23	50	6	3	9	9	9	6	1.26993	42.4	negative	MSI-L/MSS
172	2	2	T2	N2	II	Yes	Part gastrectomy	Adenocarcinoma	mix	12	40	4	0	9	9	9	4	0.61942	42.15	negative	MSI-L/MSS
173	1	36	T4	N2	III	No	Part gastrectomy	Adenocarcinoma	mix	11	110	6	6	6	9	9	9	1.87665	57.1	negative	MSI-L/MSS
174	0	56	T1	N0	I	No	Part gastrectomy	unknown	high	14	20	9	3	9	9	9	3	1.03164	43.55	negative	MSI-L/MSS
175	1	7	T4	N2	III	Yes	Total gastrectomy	Adenocarcinoma	high	18	30	6	0	0	0	0	0	0.18078	51.9	negative	MSI-L/MSS
176	1	27	T1	N1	I	No	Total gastrectomy	Adenocarcinoma	middle	11	50	9	3	6	3	9	6	1.38069	44.3	negative	MSI-H
177	0	57	T4	N1	III	Yes	Part gastrectomy	mix	middle	40	30	9	3	3	9	9	2	0.7359	43	negative	MSI-L/MSS
178	0	60	T4	N2	III	No	Part gastrectomy	Adenocarcinoma	low	26	60	9	2	3	9	9	9	1.37911	37.3	positve	MSI-L/MSS
179	1	20	T3	N2	III	Yes	Part gastrectomy	Adenocarcinoma	low	19	40	6	9	6	1	1	6	2.11342	48.5	negative	MSI-L/MSS
180	0	60	T4	N0	II	No	Part gastrectomy	Adenocarcinoma	mix	18	80	9	6	6	9	3	9	1.99932	40.35	negative	MSI-L/MSS
181	0	56	T3	N0	II	No	Total gastrectomy	Adenocarcinoma	mix	42	15	9	6	6	3	2	9	2.11816	48.55	negative	MSI-L/MSS
182	1	11	T4	N3	III	Yes	Total gastrectomy	Adenocarcinoma	middle	19	35	9	3	9	1	2	9	1.87794	47.75	negative	MSI-L/MSS
183	0	57	T3	N0	II	Yes	Part gastrectomy	Adenocarcinoma	low	32	20	6	6	3	9	9	6	1.45488	49.75	negative	MSI-L/MSS
184	0	66	T2	N1	II	Yes	Total gastrectomy	Adenocarcinoma	high	16	70	2	3	3	3	3	1	0.56117	41.3	negative	MSI-L/MSS
185	0	65	T2	N0	I	Yes	Part gastrectomy	Adenocarcinoma	middle	15	50	9	3	9	9	9	4	1.1412	40.95	negative	MSI-L/MSS
186	0	65	T2	N0	I	Yes	Part gastrectomy	Adenocarcinoma	middle	8	15	9	4	9	3	9	1	1.04969	57.15	negative	MSI-L/MSS
187	0	65	T2	N0	I	No	Part gastrectomy	Adenocarcinoma	middle	22	20	6	2	9	9	9	2	0.70798	47.55	negative	MSI-L/MSS
188	1	18	T3	N1	II	Yes	Part gastrectomy	unknown	high	7	53	4	3	9	9	9	6	1.20967	49.25	negative	MSI-L/MSS
189	0	56	T1	N1	I	No	Part gastrectomy	Adenocarcinoma	mix	13	10	9	6	9	2	1	9	2.23554	43.8	negative	MSI-L/MSS
190	0	66	T3	N0	II	Yes	Part gastrectomy	Adenocarcinoma	low	1	30	9	2	3	9	9	6	1.05043	43.6	negative	MSI-L/MSS
191	0	56	T1	N0	I	No	Part gastrectomy	Adenocarcinoma	mix	15	35	6	3	9	9	9	4	1.05081	49.75	negative	MSI-L/MSS
192	0	56	T1	N0	I	No	Part gastrectomy	unknown	high	20	10	3	2	9	6	9	2	0.67432	49.15	negative	MSI-L/MSS
193	0	56	T2	N0	II	Yes	Part gastrectomy	Adenocarcinoma	low	18	30	3	9	9	3	9	9	2.36394	32.65	negative	MSI-L/MSS
194	0	17	T4	N0	III	Yes	Total gastrectomy	Adenocarcinoma	low	11	30	0	9	6	4	9	2	1.39463	43.2	negative	MSI-L/MSS
195	1	33	T3	N3	III	Yes	Part gastrectomy	mix	low	14	55	6	6	6	1	2	9	2.06559	49.35	negative	MSI-L/MSS
196	0	66	T1	N0	I	No	Part gastrectomy	Adenocarcinoma	middle	5	40	9	1	3	9	9	2	0.48848	41.35	negative	MSI-L/MSS
197	2	24	T2	N3	II	Yes	Part gastrectomy	Adenocarcinoma	middle	21	70	4	0	4	3	3	6	0.82913	59	negative	MSI-L/MSS
198	0	66	T4	N3	III	Yes	Part gastrectomy	Adenocarcinoma	low	27	40	3	2	3	9	3	3	0.57325	40.55	negative	MSI-L/MSS
199	0	57	T1	N0	II	No	Part gastrectomy	unknown	high	20	10	3	3	3	3	3	2	0.70086	49.55	negative	MSI-L/MSS
200	0	61	T2	N0	I	Yes	Part gastrectomy	Adenocarcinoma	high	14	10	9	3	3	3	9	2	0.84936	50.25	negative	MSI-L/MSS
201	2	62	T4	N2	III	Yes	Part gastrectomy	Adenocarcinoma	middle	8	30	3	6	9	2	9	9	2.01172	46.65	negative	MSI-L/MSS
202	1	7	T1	N0	I	Yes	Part gastrectomy	unknown	high	10	30	9	9	6	9	1	6	2.05253	29	negative	MSI-H
203	1	14	T4	N0	II	Yes	Total gastrectomy	Adenocarcinoma	high	18	65	9	9	9	3	3	9	2.577	33	negative	MSI-H
204	0	61	T4	N0	II	Yes	Total gastrectomy	Adenocarcinoma	mix	17	40	3	0	3	9	9	6	0.62223	54.05	negative	MSI-L/MSS
205	0	61	T4	N1	III	No	Part gastrectomy	Adenocarcinoma	low	15	20	0	3	3	3	9	1	0.46863	44.95	negative	MSI-L/MSS
206	0	61	T4	N3	III	Yes	Part gastrectomy	Adenocarcinoma	mix	15	50	3	0	9	6	3	9	1.2261	45.05	negative	MSI-H
207	0	61	T4	N1	III	Yes	Part gastrectomy	Adenocarcinoma	high	32	55	3	3	3	3	3	2	0.70086	56.2	negative	MSI-L/MSS
208	0	66	T2	N0	I	Yes	Part gastrectomy	Adenocarcinoma	mix	26	90	9	6	9	9	9	9	2.06013	47	negative	MSI-L/MSS
209	0	65	T1	N0	I	No	Part gastrectomy	Adenocarcinoma	high	15	70	9	0	6	6	9	3	0.62415	52.45	negative	MSI-H
210	0	3	T4	N0	II	No	Total gastrectomy	Adenocarcinoma	middle	31	60	9	6	9	9	6	9	2.07627	42.15	negative	MSI-L/MSS
211	0	65	T1	N0	I	Yes	Part gastrectomy	Adenocarcinoma	middle	6	20	3	3	0	0	3	1	0.55494	40.2	negative	MSI-L/MSS
212	0	67	T4	N0	II	No	Part gastrectomy	Adenocarcinoma	middle	16	30	6	3	9	3	9	1	0.83559	46.5	negative	MSI-L/MSS
213	0	66	T3	N2	III	Yes	Part gastrectomy	Adenocarcinoma	mix	11	40	3	3	6	4	3	6	1.21328	37.55	negative	MSI-L/MSS
214	0	67	T4	N0	II	Yes	Part gastrectomy	Adenocarcinoma	low	10	25	9	4	6	3	9	3	1.17572	41.4	negative	MSI-L/MSS
215	0	57	T4	N0	III	Yes	Part gastrectomy	Adenocarcinoma	mix	24	40	6	3	3	9	6	9	1.42857	44.1	negative	MSI-L/MSS
216	1	1	T4	N3	III	No	Part gastrectomy	mix	low	17	40	6	9	4	6	6	0	1.27255	39.95	negative	MSI-L/MSS
217	1	27	T4	N0	III	No	Part gastrectomy	Adenocarcinoma	mix	22	50	6	3	9	9	9	6	1.26993	45.25	negative	MSI-L/MSS
218	0	67	T4	N3	III	Yes	Part gastrectomy	Adenocarcinoma	high	24	40	9	3	3	9	9	6	1.17414	47	negative	MSI-L/MSS
219	0	66	T4	N1	III	Yes	Part gastrectomy	Adenocarcinoma	mix	7	30	3	2	9	9	9	4	0.83671	45.5	negative	MSI-L/MSS
220	1	13	T4	N3	III	No	Part gastrectomy	Adenocarcinoma	high	40	45	4	6	4	9	9	4	1.20653	43.25	negative	MSI-L/MSS
221	0	60	T4	N1	III	No	Part gastrectomy	Adenocarcinoma	mix	19	70	9	2	3	3	6	9	1.50871	40.45	negative	MSI-L/MSS
222	1	27	T4	N3	III	Yes	Part gastrectomy	mix	mix	13	50	6	6	9	2	2	9	2.13977	47.8	negative	MSI-L/MSS
223	0	60	T1	N0	I	No	Part gastrectomy	Adenocarcinoma	high	5	20	3	2	3	1	3	1	0.50541	51.15	negative	MSI-L/MSS
224	0	67	T4	N0	II	No	Total gastrectomy	Adenocarcinoma	middle	22	100	9	6	9	1	1	9	2.25445	49	negative	MSI-L/MSS
225	0	67	T4	N1	III	Yes	Part gastrectomy	Adenocarcinoma	middle	12	25	9	3	9	6	9	6	1.41705	43.25	negative	MSI-L/MSS
226	0	57	T2	N0	II	No	Part gastrectomy	Adenocarcinoma	low	21	50	6	6	6	9	6	2	1.12587	42.3	negative	MSI-L/MSS
